# Supplementary material for: Meteorin-like is an injectable peptide that can enhance regeneration in aged muscle through immune-driven fibro/adipogenic progenitor signaling
Source: Nat Commun. 2022 Dec 9;13:7613. doi: 10.1038/s41467-022-35390-3 (PMC9734561; doi:10.1038/s41467-022-35390-3)
Supplement: Supplementary file 4 — Supplementary Data 1 [file 41467_2022_35390_MOESM4_ESM.xlsx]

## Sheet: Header Information
	Header Information:
	GeneID	ENSEMBL gene ID
	GeneName	Gene name
	IsCoding	Is the gene a known protein coding gene
	log2FoldChange	Log2(Fold-Change)
	stat	Wald test statistic
	pvalue	P-value
	padj	FDR corrected p-value
	<Sample ID>	Normalized expression for specific <Sample ID>

## Sheet: Old_vs_Young
GeneID	GeneName	IsCoding	log2FoldChange	stat	pvalue	padj	O1	O2	O3	O4	O5	Y1	Y2	Y3	Y4	Y5
ENSMUSG00000019699	Akt3	TRUE	1.28555	30.3341	4.06843e-202	6.51192e-198	7686.82	8059.51	7819.37	8700.09	7764.52	3337.62	3299.9	3177.05	3303.76	3302.05
ENSMUSG00000000120	Ngfr	TRUE	6.49157	24.8441	2.99523e-136	2.39708e-132	368.678	334.538	368.198	427.058	404.557	4.15256	2.78159	0.967433	7.52137	5.65581
ENSMUSG00000073643	Wdfy1	TRUE	2.10005	24.4998	1.48273e-132	7.91084e-129	4218.48	4219.46	4597.1	4272.74	3712.46	1065.13	936.47	947.117	844.273	1110.42
ENSMUSG00000025453	Nnt	TRUE	1.20455	20.4585	5.04295e-93	2.01794e-89	6225.96	6362.34	6910.72	6529.12	5683.28	2851.77	2591.52	2827.81	2828.97	2659.17
ENSMUSG00000063458	1700112E06Rik	TRUE	-2.25528	-19.8274	1.72824e-87	5.53245e-84	56.4737	67.3156	61.3664	74.6	61.2402	290.679	310.611	326.025	288.632	314.84
ENSMUSG00000064215	Ifi27l1	TRUE	0.64771	18.5573	7.11521e-77	1.8981e-73	4561.59	4571.34	4857.64	4467.35	4469.61	2996.07	2932.73	2869.41	2971.88	2863.72
ENSMUSG00000004655	Aqp1	TRUE	2.40342	18.4791	3.04487e-76	6.96232e-73	545.558	541.584	442.484	560.041	514.047	111.081	71.3943	89.0038	111.88	109.346
ENSMUSG00000033082	Clec1a	TRUE	3.02998	15.9153	4.96303e-57	9.92978e-54	159.831	192.767	165.797	162.174	136.399	18.6865	25.0344	20.3161	20.6838	15.0822
ENSMUSG00000038383	Pigu	TRUE	-1.2522	-15.2118	2.95507e-52	5.25544e-49	560.475	522.206	455.403	541.661	598.484	1222.93	1273.04	1408.58	1304.02	1175.47
ENSMUSG00000035459	Stab2	TRUE	1.79528	13.6446	2.1736e-42	3.47907e-39	233.354	277.422	288.53	248.667	235.682	89.28	81.5935	60.9483	67.6923	70.6976
ENSMUSG00000067149	Igj	TRUE	5.46364	13.5994	4.03458e-42	5.87068e-39	876.941	797.587	545.838	207.583	616.114	23.8772	4.63599	11.6092	15.0427	14.1395
ENSMUSG00000026390	Marco	TRUE	-4.33219	-13.2177	6.93495e-40	9.25007e-37	13.852	14.2791	31.2215	28.1102	3.71153	295.87	432.074	345.374	381.709	363.857
ENSMUSG00000070427	Il18bp	TRUE	1.04722	12.9344	2.87723e-38	3.54253e-35	458.183	413.073	431.718	398.948	431.465	227.353	216.964	193.487	191.795	203.609
ENSMUSG00000055675	Kbtbd11	TRUE	2.02472	12.7905	1.85184e-37	2.11718e-34	137.455	149.93	156.108	132.983	163.307	45.6781	30.5975	29.9904	37.6068	38.648
ENSMUSG00000032496	Ltf	TRUE	2.05729	12.7483	3.18601e-37	3.39969e-34	1920.11	3134.25	2605.38	3404.57	3859.06	637.418	731.559	756.532	726.752	733.37
ENSMUSG00000050103	Agmo	TRUE	1.10713	12.5171	6.01883e-36	6.02108e-33	384.661	428.372	462.94	406.516	379.504	209.704	189.148	185.747	189.915	182.871
ENSMUSG00000001348	Acp5	TRUE	1.72984	12.05	1.94063e-33	1.78277e-30	411.299	567.083	378.964	518.957	578.071	152.606	166.896	143.18	132.564	145.166
ENSMUSG00000032946	Rasgrp2	TRUE	1.03054	12.0473	2.00487e-33	1.78277e-30	367.612	330.458	388.654	368.676	362.802	187.903	169.677	161.561	188.974	181.928
ENSMUSG00000056071	S100a9	TRUE	1.93124	11.9138	1.00254e-32	8.44564e-30	7675.1	12069.9	10681	13991.3	15028.9	2574.59	3120.95	3340.55	3463.59	3087.13
ENSMUSG00000095079	Igha	TRUE	6.84581	11.8542	2.04636e-32	1.6377e-29	267.451	87.7142	468.323	112.441	397.134	3.11442	0.927198	3.86973	1.88034	1.88527
ENSMUSG00000040809	Chi3l3	TRUE	1.6957	11.7707	5.52785e-32	4.21328e-29	1852.98	2475.38	1881.9	2843.45	3003.55	675.829	803.881	768.142	690.085	784.272
ENSMUSG00000029084	Cd38	TRUE	2.93815	11.5221	1.02073e-30	7.42628e-28	306.876	335.558	234.7	262.722	373.009	71.6316	25.9616	36.7624	34.7863	29.2217
ENSMUSG00000037010	Apln	TRUE	2.69527	11.4906	1.47094e-30	1.02365e-27	606.294	577.282	586.749	521.119	262.591	83.0511	52.8503	89.0038	81.7949	87.665
ENSMUSG00000056054	S100a8	TRUE	1.84525	11.4339	2.83095e-30	1.88801e-27	5926.55	8949.91	8005.62	10542.4	11180.1	1941.32	2532.18	2702.04	2630.6	2607.33
ENSMUSG00000032484	Ngp	TRUE	1.85581	11.3852	4.95729e-30	3.17386e-27	1266.93	2203.05	1607.37	2102.86	2521.06	513.879	539.629	534.023	528.376	564.638
ENSMUSG00000004359	Spic	TRUE	2.29007	11.276	1.72412e-29	1.06139e-26	300.483	290.681	338.054	209.745	287.643	71.6316	79.7391	43.5345	41.3675	55.6154
ENSMUSG00000030737	Slco2b1	TRUE	0.535053	11.2713	1.81804e-29	1.07776e-26	5461.97	5183.3	4781.2	4990.63	5062.52	3739.38	3342.55	3532.1	3447.61	3525.45
ENSMUSG00000002020	Ltbp2	TRUE	1.75377	11.104	1.19889e-28	6.85339e-26	1095.38	1198.42	1186.42	828.169	803.546	335.319	227.164	354.08	318.718	280.905
ENSMUSG00000073555	Gm4951	TRUE	1.14702	11.0519	2.1473e-28	1.18516e-25	1424.63	1512.56	1387.74	1226.04	1731.43	759.918	616.587	682.04	638.376	593.86
ENSMUSG00000042599	Jhdm1d	TRUE	0.454738	10.9575	6.11523e-28	3.26268e-25	7480.11	7893.26	8234.94	8042.75	7566.88	5704.58	5370.33	5820.08	5836.58	5882.04
ENSMUSG00000029189	Sel1l3	TRUE	-1.69402	-10.9306	8.22895e-28	4.12451e-25	99.0954	104.033	104.431	94.0609	69.5912	231.505	334.719	300.872	354.444	298.815
ENSMUSG00000051748	1100001G20Rik	TRUE	2.13114	10.9304	8.24593e-28	4.12451e-25	103.358	143.811	141.035	162.174	176.298	29.0679	38.9423	29.023	31.9658	36.7627
ENSMUSG00000038188	Scarf1	TRUE	0.590051	10.8609	1.77031e-27	8.58655e-25	1015.46	1132.13	1132.59	1139.54	1161.71	717.354	734.341	732.347	785.043	739.025
ENSMUSG00000036006	Fam65b	TRUE	0.815687	10.7699	4.77466e-27	2.24774e-24	472.035	421.232	432.795	483.278	438.888	275.107	264.252	243.793	248.205	246.028
ENSMUSG00000038357	Camp	TRUE	1.9246	10.7662	4.97109e-27	2.27335e-24	184.339	256.003	274.534	298.4	297.85	55.0214	78.8119	86.1015	59.2308	65.9844
ENSMUSG00000066677	Pydc3	TRUE	-4.62432	-10.6922	1.10654e-26	4.9198e-24	2.13108	1.01993	2.15321	2.16232	1.85576	37.373	55.6319	35.795	52.6496	47.1317
ENSMUSG00000002885	Cd97	TRUE	0.829561	10.5898	3.3246e-26	1.43821e-23	2660.66	2912.93	2859.46	3043.47	2499.71	1534.37	1641.14	1415.35	1493.93	1777.81
ENSMUSG00000037260	Hgsnat	TRUE	0.749109	10.5772	3.8022e-26	1.60153e-23	14083.3	12981.7	11596.1	13769.7	13684.4	8809.65	7485.27	7256.71	7967.01	7820.09
ENSMUSG00000032359	Ctsh	TRUE	0.803948	10.5122	7.59241e-26	3.116e-23	7117.82	7750.47	8266.16	8647.12	7115.93	4984.11	4035.17	4344.74	4376.5	4539.73
ENSMUSG00000040430	Pitpnc1	TRUE	0.383504	10.4599	1.32002e-25	5.28204e-23	2831.15	2973.1	2880.99	3105.09	2927.47	2215.39	2232.69	2234.77	2262.99	2334.91
ENSMUSG00000038058	Nod1	TRUE	0.964218	10.4367	1.68541e-25	6.57969e-23	958.988	1076.03	1193.95	1047.64	924.171	594.854	486.779	483.716	566.923	533.531
ENSMUSG00000033174	Mgll	TRUE	2.22377	10.4285	1.83709e-25	7.00106e-23	382.53	678.255	614.741	418.409	784.988	137.034	133.517	90.9387	120.342	134.797
ENSMUSG00000028278	Rragd	TRUE	1.10958	10.4102	2.22855e-25	8.2954e-23	1671.84	1743.07	1811.92	1778.51	1341.72	873.075	821.498	681.073	675.983	816.321
ENSMUSG00000032554	Trf	TRUE	1.11293	10.3937	2.64817e-25	9.63332e-23	3824.23	3861.47	4663.85	3835.96	3128.82	1973.5	1838.63	1561.44	1651.88	1904.12
ENSMUSG00000037685	Atp8a1	TRUE	0.304287	10.3254	5.4115e-25	1.92481e-22	7670.84	7877.96	7932.42	7705.43	7562.24	6349.26	6174.21	6114.18	6196.67	6544.71
ENSMUSG00000039470	Zdhhc2	TRUE	-1.63549	-10.2185	1.63901e-24	5.70303e-22	201.387	179.508	139.958	165.417	261.663	515.955	591.553	681.073	634.615	526.933
ENSMUSG00000070031	Sp140	TRUE	0.454727	10.2107	1.7757e-24	6.0472e-22	1363.89	1419.75	1404.97	1375.24	1339.86	1069.28	1025.48	961.628	981.538	1000.14
ENSMUSG00000042249	Adrbk2	TRUE	0.820748	10.1923	2.14616e-24	7.15654e-22	615.883	677.235	670.724	595.719	591.061	365.425	372.734	314.416	338.462	392.136
ENSMUSG00000030577	Cd22	TRUE	1.0879	10.1463	3.44189e-24	1.1243e-21	388.923	471.209	462.94	453.006	371.153	212.819	224.382	173.17	191.795	207.38
ENSMUSG00000052212	Cd177	TRUE	2.22299	10.1264	4.21846e-24	1.35041e-21	114.013	142.791	156.108	184.878	193.927	24.9153	39.8695	37.7299	42.3077	24.5085
ENSMUSG00000032232	Cgnl1	TRUE	-1.0203	-10.0442	9.74109e-24	3.05717e-21	2784.26	2434.58	2396.52	2920.21	2132.27	4242.88	5354.57	5452.45	5440.77	5198.63
ENSMUSG00000029819	Npy	TRUE	-1.86036	-10.0302	1.12246e-23	3.45501e-21	289.827	407.973	428.488	281.102	385.999	819.092	1630.01	1374.72	1384.87	1303.66
ENSMUSG00000094345	Igkv14-126	FALSE	7.94234	9.92066	3.38506e-23	1.02229e-20	189.667	128.512	245.466	25.9478	121.553	1.03814	0	0	0	1.88527
ENSMUSG00000073889	Il11ra1	TRUE	0.492144	9.87075	5.57463e-23	1.65236e-20	1153.98	1247.38	1255.32	1308.2	1184.91	864.77	907.727	852.308	868.718	876.65
ENSMUSG00000026822	Lcn2	TRUE	1.77747	9.80573	1.06379e-22	3.09583e-20	366.547	569.122	430.641	509.226	691.272	117.31	165.041	151.887	173.932	140.453
ENSMUSG00000043263	Pyhin1	TRUE	-0.821785	-9.77612	1.42568e-22	4.0749e-20	856.696	781.269	866.666	884.389	728.387	1308.06	1554.91	1315.71	1497.69	1595.88
ENSMUSG00000004568	Arhgef18	TRUE	1.33825	9.72968	2.25295e-22	6.32643e-20	1070.87	1268.8	1251.01	1041.16	907.469	576.167	369.952	430.508	425.897	389.308
ENSMUSG00000029650	Slc46a3	TRUE	1.13708	9.72769	2.2975e-22	6.3403e-20	2499.76	2698.74	2869.15	3072.66	2063.61	1422.25	1140.45	1046.76	1168.63	1225.42
ENSMUSG00000034957	Cebpa	TRUE	0.708395	9.70888	2.76344e-22	7.49688e-20	6037.36	5711.62	6022.52	6102.07	5119.13	3688.51	3420.43	3162.54	3520	3950.58
ENSMUSG00000030142	Clec4e	TRUE	-1.17111	-9.67939	3.689e-22	9.69308e-20	1629.21	1393.23	1443.73	1387.13	2016.29	2956.62	4096.36	3605.62	3537.86	3528.28
ENSMUSG00000053626	Tll1	TRUE	-2.46524	-9.67925	3.6941e-22	9.69308e-20	33.0318	30.598	21.5321	17.2986	27.8365	182.713	98.283	169.301	109.06	162.133
ENSMUSG00000062939	Stat4	TRUE	-1.13767	-9.62213	6.4481e-22	1.66465e-19	396.382	410.013	353.126	336.241	488.994	722.545	909.582	984.847	884.701	869.109
ENSMUSG00000024397	Aif1	TRUE	0.587731	9.59298	8.55774e-22	2.17421e-19	3444.9	3484.09	3801.49	3804.6	3973.19	2726.15	2310.58	2419.55	2464.19	2398.06
ENSMUSG00000026473	Glul	TRUE	0.632156	9.57579	1.01082e-21	2.528e-19	15218.1	16544.3	18339.9	16722.3	14409.1	10194.5	10944.6	10090.3	10590.1	10590.5
ENSMUSG00000056999	Ide	TRUE	-1.05756	-9.5295	1.5804e-21	3.89168e-19	3118.84	3210.75	2906.83	3214.29	4263.62	6157.2	6663.77	6935.53	6934.7	8102.89
ENSMUSG00000054423	Cadps	TRUE	-2.6527	-9.44944	3.4064e-21	8.21023e-19	20.2453	11.2193	17.2257	14.0551	16.7019	53.9832	114.973	116.092	106.239	107.46
ENSMUSG00000054690	Emcn	TRUE	2.47548	9.44851	3.43675e-21	8.21023e-19	78.8501	75.475	77.5155	73.5189	59.3845	18.6865	12.9808	6.77203	18.8034	8.48371
ENSMUSG00000027073	Prg2	TRUE	2.50922	9.42724	4.21012e-21	9.90989e-19	62.867	61.196	75.3623	97.3044	59.3845	10.3814	15.7624	15.4789	10.3419	10.369
ENSMUSG00000069306	Hist1h4m	TRUE	-9.40434	-9.4112	4.90485e-21	1.13778e-18	0	0	0	0	0	23.8772	27.8159	25.1533	19.7436	32.0496
ENSMUSG00000025492	Ifitm3	TRUE	-0.668345	-9.39165	5.90678e-21	1.35063e-18	8042.71	8061.55	7751.55	6925.91	7437.9	10576.6	13133.8	12748.8	12651.9	11627.4
ENSMUSG00000090942	F830016B08Rik	TRUE	1.63407	9.38369	6.37007e-21	1.43538e-18	352.694	413.073	367.122	264.884	453.734	150.53	101.992	123.831	94.0171	127.256
ENSMUSG00000015854	Cd5l	TRUE	1.34689	9.38227	6.45678e-21	1.43538e-18	37109.6	32059.5	39153.9	28081	24028.4	12199.2	13194	10038.1	12617.1	15022.8
ENSMUSG00000038151	Prdm1	TRUE	1.33057	9.37182	7.12952e-21	1.56322e-18	708.586	843.484	1023.85	953.583	693.128	413.179	312.466	277.653	344.103	331.807
ENSMUSG00000020101	4632428N05Rik	TRUE	0.54358	9.33652	9.95533e-21	2.15331e-18	24501.1	26676.3	27618.1	28555.6	23925.4	17894.4	18246.3	17099.4	17842.6	18979
ENSMUSG00000035692	Isg15	TRUE	-0.8312	-9.32028	1.16032e-20	2.47627e-18	240.813	296.8	246.542	244.342	254.24	420.446	456.182	427.605	506.752	471.317
ENSMUSG00000073678	Pgap1	TRUE	0.719479	9.27728	1.73862e-20	3.66163e-18	9772.09	10917.4	11395.8	11985.7	9921.84	6831.99	7078.23	5932.3	6059.4	6887.83
ENSMUSG00000047126	Cltc	TRUE	0.246457	9.24491	2.3544e-20	4.89409e-18	97471.5	98322.5	97218.4	101012	93357	81759.7	81054.7	81009.9	83593.4	83420.3
ENSMUSG00000075010	AW112010	TRUE	1.07375	9.20777	3.32968e-20	6.82013e-18	579.655	572.182	554.451	605.45	797.051	289.641	304.121	326.992	266.068	291.274
ENSMUSG00000020774	Aspa	TRUE	2.88135	9.2066	3.36618e-20	6.82013e-18	76.719	62.2159	59.2132	40.0029	52.8893	10.3814	8.34478	7.73946	9.40171	3.77054
ENSMUSG00000009376	Met	TRUE	1.32895	9.16268	5.06231e-20	1.01284e-17	571.131	790.448	733.167	678.968	567.864	245.001	332.864	214.77	238.803	297.872
ENSMUSG00000027962	Vcam1	TRUE	2.36275	9.1483	5.78346e-20	1.14284e-17	3835.95	3979.78	4417.3	2429.37	5929.17	1349.58	600.825	737.184	732.393	584.433
ENSMUSG00000035183	Slc24a5	TRUE	1.25211	9.12812	6.96987e-20	1.36048e-17	1276.52	1181.08	978.633	1390.37	1042.01	421.485	520.158	440.182	446.581	634.393
ENSMUSG00000006728	Cdk4	TRUE	-0.362188	-9.1249	7.18036e-20	1.38468e-17	5075.18	4889.56	4618.63	4624.12	4969.74	6343.03	6322.57	6286.38	6218.29	5911.26
ENSMUSG00000055809	Dnaaf3	TRUE	1.17007	9.11916	7.57098e-20	1.44263e-17	228.026	247.844	191.635	198.933	219.908	97.5851	81.5935	106.418	86.4957	111.231
ENSMUSG00000005142	Man2b1	TRUE	0.463672	9.11493	7.87213e-20	1.48237e-17	30415.9	31050.8	34761.4	31971	28886.8	23493.1	22593	22331.3	22387.3	23102.1
ENSMUSG00000030107	Usp18	TRUE	-0.754552	-9.09762	9.23305e-20	1.71842e-17	378.267	376.355	415.569	457.331	418.475	614.578	737.123	650.115	732.393	715.46
ENSMUSG00000042498	D330045A20Rik	TRUE	-1.41398	-9.0712	1.17714e-19	2.16567e-17	482.691	517.106	376.811	581.664	707.974	1140.92	1589.22	1521.77	1396.15	1460.14
ENSMUSG00000026365	Cfh	TRUE	1.07983	8.98558	2.57369e-19	4.6812e-17	15874.4	14948.1	15583.8	15613	9964.53	7388.44	6491.32	6540.81	6525.73	7107.46
ENSMUSG00000062960	Kdr	TRUE	-1.22278	-8.97645	2.79634e-19	5.02901e-17	110.816	121.372	129.192	94.0609	118.769	212.819	315.247	253.467	271.709	286.561
ENSMUSG00000032261	Sh3bgrl2	TRUE	-0.627342	-8.9547	3.40665e-19	6.05854e-17	1791.18	1745.1	1681.65	2102.86	1877.11	2589.12	2929.02	2804.59	3002.91	2880.69
ENSMUSG00000046432	Ngfrap1	TRUE	-0.436823	-8.94392	3.75596e-19	6.60637e-17	805.55	775.149	778.384	789.247	811.897	999.728	1079.26	1070.95	1080.26	1129.28
ENSMUSG00000072812	Ahnak2	TRUE	0.699476	8.92572	4.42804e-19	7.70382e-17	2889.75	3590.16	3360.08	3509.45	2907.98	2112.61	2055.6	1827.48	2057.09	1957.85
ENSMUSG00000044197	Gpr146	TRUE	0.661031	8.88806	6.21866e-19	1.07028e-16	3241.38	3360.68	3590.47	3209.96	2934.89	2319.2	2139.97	1870.05	1947.09	2055.89
ENSMUSG00000029299	Abcg3	TRUE	0.900691	8.8661	7.57512e-19	1.28987e-16	1226.44	1342.23	1239.17	1527.68	1209.96	844.007	689.836	617.222	641.197	714.517
ENSMUSG00000059495	Arhgef12	TRUE	0.692133	8.8638	7.73334e-19	1.30295e-16	4637.24	4841.62	4942.69	4419.78	4034.43	3255.6	2585.03	2759.12	2839.32	2720.44
ENSMUSG00000030878	Cdr2	TRUE	-0.483199	-8.80749	1.27976e-18	2.13374e-16	835.385	779.229	775.155	737.351	804.474	1044.37	1088.53	1185.11	1084.02	1094.4
ENSMUSG00000025993	Slc40a1	TRUE	0.642058	8.73381	2.46226e-18	4.06298e-16	18009.8	20414	21226.3	21183.2	17460.9	12699.6	13815.3	12199.3	12653.8	11617
ENSMUSG00000022108	Itm2b	TRUE	0.710506	8.6668	4.44428e-18	7.2587e-16	123422	126394	142828	128173	101915	81072.5	76263	72299.2	74126.8	76791.7
ENSMUSG00000079293	Clec7a	TRUE	1.52518	8.63276	5.9891e-18	9.68298e-16	9774.22	11604.8	12000.9	13043.1	11764.6	3212	5266.49	2778.47	3632.82	5325.88
ENSMUSG00000027200	Sema6d	TRUE	1.81461	8.58654	8.96283e-18	1.43459e-15	694.734	696.614	695.486	461.655	453.734	262.649	138.153	165.431	141.966	146.108
ENSMUSG00000034610	Zcchc11	TRUE	0.418187	8.55687	1.15973e-17	1.83709e-15	2457.14	2765.04	2731.34	2713.71	2490.44	2053.44	1934.14	1907.78	2010.09	1940.88
ENSMUSG00000023990	Tfeb	TRUE	0.498504	8.55578	1.17071e-17	1.83709e-15	1115.62	1167.82	1171.34	1157.92	1072.63	765.109	852.095	759.435	775.641	869.109
ENSMUSG00000025314	Ptprj	TRUE	0.335336	8.53247	1.43253e-17	2.22613e-15	17548.4	17291.9	18750.1	17682.4	16292.7	13829.1	13914.5	13593.4	14034.9	14027.3
ENSMUSG00000030161	Gabarapl1	TRUE	0.743727	8.52148	1.57526e-17	2.42439e-15	9941.51	10371.7	11372.2	11098.1	8245.16	6282.82	6127.85	5635.3	5921.2	6505.12
ENSMUSG00000064267	Hvcn1	TRUE	0.626403	8.51533	1.66122e-17	2.53234e-15	5510.98	6069.62	5831.96	6950.78	6207.53	3801.67	4319.82	3626.91	3903.59	4150.42
ENSMUSG00000035373	Ccl7	TRUE	-1.7244	-8.50712	1.78313e-17	2.69252e-15	1243.49	1362.63	1092.75	1142.79	1971.75	3056.28	6051.82	4609.82	3697.69	5102.48
ENSMUSG00000032827	Ppp1r9a	TRUE	0.905224	8.46095	2.65198e-17	3.96706e-15	411.299	438.571	479.089	467.061	457.446	294.832	202.129	241.858	214.359	251.683
ENSMUSG00000037762	Slc16a9	TRUE	1.80527	8.45381	2.81939e-17	4.16511e-15	364.415	451.83	501.697	376.244	270.014	166.102	92.7198	90.9387	94.0171	118.772
ENSMUSG00000004891	Nes	TRUE	-1.02764	-8.45311	2.83642e-17	4.16511e-15	2791.72	3026.14	3179.21	2667.22	3454.5	4450.5	6831.6	6821.37	6417.61	6302.45
ENSMUSG00000052477	C130026I21Rik	TRUE	1.59032	8.45133	2.87993e-17	4.19055e-15	462.445	290.681	292.836	281.102	309.913	113.157	140.934	82.2318	112.821	94.2634
ENSMUSG00000034647	Ankrd12	TRUE	0.474944	8.4402	3.16787e-17	4.56801e-15	4149.22	4545.84	4335.48	4375.45	3973.19	3360.46	3086.64	3094.82	2992.56	2848.64
ENSMUSG00000016758	Bik	TRUE	-1.6724	-8.41685	3.86756e-17	5.52716e-15	31.9663	30.598	29.0683	37.8406	43.6105	78.8986	112.191	109.32	127.863	124.428
ENSMUSG00000062515	Fabp4	TRUE	1.26126	8.40997	4.10126e-17	5.80928e-15	3741.12	3693.18	3767.04	4255.45	2511.78	1401.49	1710.68	1160.92	1463.85	1758.01
ENSMUSG00000019852	D10Bwg1379e	TRUE	-0.951627	-8.40754	4.18714e-17	5.8789e-15	548.754	585.441	409.109	481.116	595.7	872.037	1049.59	1094.17	976.838	1077.43
ENSMUSG00000037697	Ddhd1	TRUE	0.42887	8.38336	5.14359e-17	7.15899e-15	1290.37	1342.23	1396.35	1493.08	1413.16	1048.52	1007.86	1039.02	995.641	1061.41
ENSMUSG00000022141	Nipbl	TRUE	0.263749	8.32435	8.47953e-17	1.17003e-14	7986.24	8622.51	8492.25	8402.78	8320.32	7048.97	6760.2	7216.08	6882.05	6931.19
ENSMUSG00000038456	Dennd2a	TRUE	1.12822	8.30783	9.74658e-17	1.33337e-14	215.24	302.92	286.377	288.67	233.826	143.263	126.099	106.418	120.342	111.231
ENSMUSG00000029413	Naaa	TRUE	0.478536	8.30153	1.02777e-16	1.39411e-14	1632.41	1605.37	1532.01	1537.41	1482.76	1003.88	1200.72	1136.73	1154.53	1091.57
ENSMUSG00000020717	Pecam1	TRUE	1.64173	8.29876	1.05208e-16	1.41509e-14	175.814	133.611	144.265	144.875	90.0046	45.6781	40.7967	40.6322	46.0684	47.1317
ENSMUSG00000040940	Arhgef1	TRUE	0.390783	8.27301	1.30618e-16	1.74222e-14	3746.45	3601.38	3525.88	3497.55	3979.69	2711.62	2872.46	2700.1	2891.03	2823.19
ENSMUSG00000096108	Ighv11-2	FALSE	10.6158	8.26171	1.43603e-16	1.89959e-14	95.8988	52.0166	76.4389	10.8116	42.6826	0	0	0	0	0
ENSMUSG00000013663	Pten	TRUE	0.267878	8.23668	1.7705e-16	2.32284e-14	14161.1	14237.2	14738.7	14405.4	13358.7	11816.1	11412.9	11884.9	11896.9	11870.6
ENSMUSG00000056758	Hmga2	TRUE	-1.30967	-8.21069	2.19916e-16	2.86177e-14	727.765	925.079	750.393	738.432	1006.75	1350.62	2466.35	2203.81	2203.76	2060.6
ENSMUSG00000076617	Ighm	TRUE	1.81721	8.18351	2.7569e-16	3.55862e-14	13438.6	8114.59	6874.11	5127.94	6908.08	2936.9	2006.46	1933.9	2296.84	2308.51
ENSMUSG00000040616	Tmem51	TRUE	0.918056	8.17542	2.94839e-16	3.77536e-14	432.61	517.106	569.523	624.91	487.138	289.641	254.052	255.402	299.914	293.159
ENSMUSG00000021003	Galc	TRUE	0.548714	8.15225	3.57222e-16	4.53785e-14	4773.63	5502.54	5498.21	6088.01	5145.11	3717.58	3590.11	3492.43	3883.85	3778.08
ENSMUSG00000028088	Fmo5	TRUE	0.767977	8.15101	3.60898e-16	4.54845e-14	1036.77	1089.29	1118.59	1202.25	866.642	671.676	622.15	559.176	615.812	650.418
ENSMUSG00000030865	Chp2	TRUE	2.34902	8.14542	3.77964e-16	4.72632e-14	123.603	124.432	160.414	99.4667	90.0046	41.5256	19.4712	12.5766	23.5043	20.738
ENSMUSG00000025509	Pnpla2	TRUE	0.624942	8.14159	3.90134e-16	4.84069e-14	914.235	1129.07	1177.8	1073.59	977.06	676.867	688.908	677.203	666.581	707.918
ENSMUSG00000035248	Zcchc6	TRUE	0.317656	8.13801	4.01835e-16	4.94751e-14	8514.75	8327.75	8559	8193.03	7687.5	6863.14	6400.45	6567.9	6566.15	6723.81
ENSMUSG00000051043	Gprc5c	TRUE	2.32413	8.13203	4.2217e-16	5.15821e-14	576.458	605.84	751.469	541.661	237.538	127.691	95.5014	79.3295	84.6154	154.592
ENSMUSG00000008540	Mgst1	TRUE	0.792284	8.12386	4.51597e-16	5.47595e-14	10211.1	10171.8	11203.1	11643	8218.25	6709.49	5734.72	5431.17	5704.96	6126.18
ENSMUSG00000028517	Ppap2b	TRUE	2.44877	8.11069	5.03322e-16	6.05727e-14	1416.11	1242.28	1605.22	980.612	366.513	228.391	181.731	211.868	230.342	175.33
ENSMUSG00000041762	Gpr155	TRUE	1.03483	8.10799	5.14624e-16	6.14706e-14	2125.76	2424.38	2818.55	2379.63	1775.04	1375.53	1072.77	1047.73	1097.18	1031.24
ENSMUSG00000032661	Oas3	TRUE	-0.819019	-8.10681	5.19649e-16	6.16111e-14	1510.94	1605.37	1244.55	1563.36	1718.44	2287.02	3009.69	2542.41	2797.95	2847.7
ENSMUSG00000017291	Taok1	TRUE	0.208955	8.10515	5.2682e-16	6.20021e-14	22350.8	23153.5	22622.7	23012.5	22241.3	20186.6	18963.1	19918.5	19650.5	19376.8
ENSMUSG00000059474	Mbtd1	TRUE	0.538475	8.10359	5.33589e-16	6.23404e-14	1965.93	2043.95	2179.05	2159.08	1865.04	1528.14	1324.04	1332.15	1350.09	1496.9
ENSMUSG00000006932	Ctnnb1	TRUE	0.236856	8.10144	5.43143e-16	6.29968e-14	29462.2	29414.9	29843.5	31226.1	29757.2	26478.8	24858.2	24997.5	25644.1	25060.9
ENSMUSG00000064246	Chi3l1	TRUE	1.88247	8.0972	5.62375e-16	6.47581e-14	89.5055	151.97	133.499	166.499	211.557	37.373	45.4327	38.6973	38.547	44.3038
ENSMUSG00000053062	Jam2	TRUE	1.62383	8.0896	5.98589e-16	6.84358e-14	89.5055	85.6744	99.0475	81.087	63.096	24.9153	30.5975	26.1207	31.0256	22.6232
ENSMUSG00000024431	Nr3c1	TRUE	0.248313	8.06544	7.29711e-16	8.28351e-14	11320.3	11250.9	11743.6	11446.2	10769.9	9478.21	9307.22	9455.69	9816.32	9529.09
ENSMUSG00000030083	Abtb1	TRUE	0.808187	8.04289	8.77413e-16	9.89005e-14	1842.32	1800.18	2035.86	1925.55	1471.62	1149.22	1007.86	920.029	966.496	1138.7
ENSMUSG00000041355	Ssr2	TRUE	-0.318034	-8.03547	9.32222e-16	1.04344e-13	2806.64	2757.9	2652.75	2666.14	2811.48	3339.69	3512.23	3470.18	3533.16	3219.1
ENSMUSG00000022584	Ly6c2	TRUE	1.62122	8.0212	1.04718e-15	1.16397e-13	114.013	119.332	128.116	125.415	198.567	48.7925	39.8695	38.6973	49.8291	46.1891
ENSMUSG00000054072	Iigp1	TRUE	1.7647	8.01611	1.09151e-15	1.20487e-13	956.857	836.345	933.415	665.995	1563.48	392.417	226.236	287.328	277.35	276.192
ENSMUSG00000020534	Shmt1	TRUE	-1.00501	-8.01085	1.13916e-15	1.24886e-13	238.681	236.624	188.406	200.015	293.211	401.76	488.634	467.27	503.932	463.776
ENSMUSG00000059256	Gzmd	TRUE	-1.71238	-8.00897	1.15674e-15	1.25951e-13	139.586	133.611	163.644	135.145	167.947	713.202	317.102	572.72	455.983	367.627
ENSMUSG00000068739	Sars	TRUE	-0.265811	-8.00707	1.17469e-15	1.27041e-13	5817.86	5920.71	5956.85	5965.84	6436.72	7182.89	7226.58	7182.22	7334.27	7268.65
ENSMUSG00000030055	Rab43	TRUE	0.370087	7.99937	1.25056e-15	1.33997e-13	3303.18	3344.36	3507.57	3375.38	3086.14	2616.11	2477.47	2465.99	2594.87	2699.7
ENSMUSG00000020647	Ncoa1	TRUE	0.230135	7.99886	1.25575e-15	1.33997e-13	2676.64	2657.94	2717.35	2712.63	2643.54	2310.9	2240.11	2283.14	2320.34	2275.52
ENSMUSG00000093954	Gm21464	TRUE	-8.83389	-7.9957	1.28838e-15	1.36568e-13	0	0	0	0	0	18.6865	15.7624	19.3487	18.8034	14.1395
ENSMUSG00000009621	Vav2	TRUE	0.387108	7.98878	1.36279e-15	1.43505e-13	1763.47	1946.03	1877.6	1722.29	1715.65	1424.33	1371.33	1370.85	1373.59	1361.16
ENSMUSG00000038178	Slc43a2	TRUE	0.398984	7.97978	1.46594e-15	1.53358e-13	13363	14806.4	15063.8	14424.8	13153.7	10746.8	10736	10137.7	10985	11094.8
ENSMUSG00000004207	Psap	TRUE	0.646921	7.95986	1.72232e-15	1.79009e-13	275535	301808	343064	320547	265615	182293	204783	178130	188105	208845
ENSMUSG00000039167	Eltd1	TRUE	1.81983	7.95708	1.76143e-15	1.81894e-13	90.5711	107.093	105.507	80.0058	62.1681	22.8391	18.544	29.023	30.0855	25.4511
ENSMUSG00000050777	Tmem37	TRUE	0.382154	7.95386	1.80788e-15	1.84753e-13	1274.39	1251.46	1261.78	1382.8	1239.65	973.775	953.16	998.391	965.555	1025.59
ENSMUSG00000026069	Il1rl1	TRUE	-0.616053	-7.95356	1.81221e-15	1.84753e-13	356.957	390.634	363.892	351.377	443.528	577.205	584.135	615.287	590.427	559.925
ENSMUSG00000020709	Adap2	TRUE	0.527107	7.94225	1.98539e-15	2.01127e-13	5458.77	5720.8	6058.05	6149.64	5270.37	4420.4	3782.04	3659.8	3961.88	4062.75
ENSMUSG00000029782	Tmem209	TRUE	-0.516029	-7.94071	2.01031e-15	2.02371e-13	1647.33	1572.74	1501.86	1697.42	1907.73	2357.61	2460.78	2411.81	2362.65	2319.82
ENSMUSG00000089844	A530032D15Rik	TRUE	1.34265	7.93245	2.14862e-15	2.14943e-13	151.307	130.551	128.116	126.496	164.235	50.8688	60.2679	53.2088	71.453	40.5333
ENSMUSG00000032915	Emr4	TRUE	3.10194	7.92845	2.21902e-15	2.20606e-13	159.831	190.727	178.716	130.82	40.8268	15.5721	21.3256	13.5441	11.2821	19.7953
ENSMUSG00000076569	Igkv5-39	FALSE	8.26573	7.91969	2.38108e-15	2.35257e-13	42.6217	44.877	38.7577	20.542	150.317	1.03814	0	0	0	0
ENSMUSG00000056498	Tmem154	TRUE	-0.826009	-7.91045	2.56468e-15	2.51416e-13	379.333	436.531	330.517	474.629	444.455	704.897	829.842	716.868	688.205	723.001
ENSMUSG00000002222	Rmnd5a	TRUE	0.355687	7.9099	2.57605e-15	2.51416e-13	8246.23	9125.34	9031.63	9114.18	8320.32	7208.84	6710.13	6699.47	6961.97	6678.56
ENSMUSG00000026113	Inpp4a	TRUE	0.500728	7.87052	3.53166e-15	3.42592e-13	2798.11	3030.22	3183.52	2962.38	2574.87	2136.49	2056.53	1943.57	2007.26	2136.95
ENSMUSG00000002985	Apoe	TRUE	1.30514	7.85165	4.10601e-15	3.95909e-13	177497	193770	274043	233328	143679	105059	73795.7	72418.1	78883.2	83558.9
ENSMUSG00000006235	Epor	TRUE	1.89787	7.84527	4.32028e-15	4.14074e-13	63.9325	105.053	109.814	76.7624	68.6633	29.0679	22.2528	22.251	22.5641	17.9101
ENSMUSG00000051285	Pcmtd1	TRUE	0.344846	7.84435	4.35194e-15	4.14626e-13	5233.94	5454.6	5460.53	5455.53	4939.12	4443.24	4133.45	4162.86	3996.67	4163.62
ENSMUSG00000062345	Serpinb2	TRUE	-2.59712	-7.82517	5.06984e-15	4.78597e-13	45.8183	59.1561	36.6045	87.574	136.399	269.916	474.726	462.433	401.453	607.999
ENSMUSG00000028756	Pink1	TRUE	1.22703	7.82484	5.08319e-15	4.78597e-13	4653.22	4787.56	6463.93	5809.07	3532.45	2506.07	1921.15	1786.85	2199.06	2371.67
ENSMUSG00000040093	Bmf	TRUE	1.54963	7.82399	5.11741e-15	4.79001e-13	900.383	1215.76	1546	1254.15	748.801	507.65	319.883	348.276	408.034	351.603
ENSMUSG00000052485	Tmem171	TRUE	-1.11388	-7.82208	5.1958e-15	4.83512e-13	324.99	320.259	262.691	341.647	437.032	600.045	853.95	772.011	762.479	664.557
ENSMUSG00000060924	Csmd1	TRUE	1.90856	7.81105	5.67149e-15	5.24728e-13	420.889	365.136	401.573	378.406	213.413	133.92	71.3943	98.6781	110.94	59.386
ENSMUSG00000041685	Fcho2	TRUE	0.547833	7.80568	5.91799e-15	5.44387e-13	7544.04	8926.45	8574.07	8819.02	7436.97	6203.92	5307.28	5484.38	5678.63	5577.57
ENSMUSG00000032911	Cspg4	TRUE	-1.61771	-7.80377	6.00859e-15	5.49562e-13	84.1778	165.229	122.733	108.116	179.081	307.289	378.297	403.419	482.308	455.292
ENSMUSG00000036469	March1	TRUE	0.524636	7.78296	7.08457e-15	6.44293e-13	6201.46	6770.31	6983.93	7302.15	6658.48	5359.91	4554.4	4369.89	4520.34	4773.5
ENSMUSG00000068747	Sort1	TRUE	0.577729	7.78022	7.23996e-15	6.54705e-13	6495.55	7813.7	6785.83	8333.58	8100.41	4958.15	5142.24	4912.62	5156.84	4976.17
ENSMUSG00000028859	Csf3r	TRUE	0.933754	7.77626	7.47008e-15	6.7172e-13	1049.56	1083.17	1392.05	1220.63	977.988	666.485	634.204	502.098	534.957	657.959
ENSMUSG00000030298	Sec13	TRUE	-0.239575	-7.75856	8.58976e-15	7.68088e-13	4611.67	4443.85	4584.18	4500.87	4762.82	5223.92	5470.47	5363.45	5543.25	5440.89
ENSMUSG00000047789	Slc38a9	TRUE	0.27901	7.73757	1.01334e-14	9.01084e-13	2702.22	2775.24	2821.78	2871.56	2684.36	2303.63	2346.74	2328.61	2239.49	2198.22
ENSMUSG00000026621	Marc1	TRUE	3.59609	7.71428	1.2167e-14	1.07594e-12	85.2434	83.6345	101.201	55.1392	25.9807	10.3814	6.49039	1.93487	3.76068	6.59844
ENSMUSG00000079709	Gm3435	TRUE	1.58285	7.70192	1.34036e-14	1.17878e-12	76.719	88.7342	73.209	97.3044	71.4469	31.1442	22.2528	35.795	20.6838	26.3938
ENSMUSG00000041084	Ostc	TRUE	-0.284128	-7.69756	1.38688e-14	1.21303e-12	4780.02	4760.03	4515.28	4642.5	4952.11	5533.28	5787.57	5880.06	5964.44	5636.01
ENSMUSG00000005667	Mthfd2	TRUE	-1.14874	-7.69007	1.47052e-14	1.2792e-12	1134.8	1254.52	1191.8	1187.11	2000.51	2726.15	3031.01	3221.55	3113.85	2920.28
ENSMUSG00000027580	Helz2	TRUE	-0.681058	-7.67088	1.70814e-14	1.47115e-12	1230.7	1100.51	947.411	1131.97	1282.33	1598.73	1859.96	1911.65	1886.92	1872.07
ENSMUSG00000017466	Timp2	TRUE	0.670759	7.67078	1.70957e-14	1.47115e-12	15441.8	15505	17933	14775.1	12704.6	10421.9	8860.31	9322.18	9900	9462.16
ENSMUSG00000036908	Unc93b1	TRUE	0.479428	7.66962	1.7251e-14	1.47658e-12	19072.1	19080.9	21146.6	19491.2	16744.6	14334.6	13819.9	12912.3	13445.4	14009.4
ENSMUSG00000038007	Acer2	TRUE	1.11135	7.65717	1.90073e-14	1.61825e-12	114.013	105.053	113.043	107.035	93.7161	50.8688	46.3599	48.3716	46.0684	54.6728
ENSMUSG00000000326	Comt	TRUE	0.222582	7.64639	2.06697e-14	1.75047e-12	5086.9	4907.92	5057.88	5083.61	4840.76	4425.59	4294.78	4252.83	4242.99	4188.12
ENSMUSG00000037416	Dmxl1	TRUE	0.263312	7.63993	2.17339e-14	1.83091e-12	18277.2	18663.7	18596.2	20219.9	18659.7	15420.5	16160.1	15841.7	15487.4	15752.4
ENSMUSG00000097195	Snhg5	FALSE	-0.585352	-7.63877	2.19313e-14	1.83786e-12	948.333	861.843	828.985	833.574	1050.36	1329.86	1365.76	1399.88	1268.29	1427.15
ENSMUSG00000031209	Heph	TRUE	1.91271	7.63425	2.2714e-14	1.89354e-12	234.419	199.907	250.849	178.391	105.779	68.5172	46.3599	58.046	43.2479	41.4759
ENSMUSG00000041040	Fam117b	TRUE	0.270076	7.62762	2.39129e-14	1.98316e-12	3378.83	3542.23	3562.48	3467.28	3396.05	2975.31	2749.14	2889.72	2954.96	2817.53
ENSMUSG00000000594	Gm2a	TRUE	0.433917	7.62345	2.46976e-14	2.03768e-12	9370.38	10272.8	10347.2	10367.2	8996.74	7111.25	7788.47	6841.68	7326.75	7462.84
ENSMUSG00000027589	Pcmtd2	TRUE	0.79036	7.62251	2.48791e-14	2.04213e-12	4022.42	4304.12	4680	4313.83	3196.55	2713.7	2228.06	2187.37	2370.17	2363.18
ENSMUSG00000017754	Pltp	TRUE	1.15558	7.61445	2.64816e-14	2.16257e-12	17785	18408.8	22234	17784	11345.2	8685.07	7640.11	6610.47	7912.48	8454.49
ENSMUSG00000078453	Abracl	TRUE	-0.237319	-7.61062	2.72775e-14	2.21626e-12	3994.72	4071.57	3863.93	3949.48	4149.49	4559.51	4794.54	4813.95	4718.72	4727.31
ENSMUSG00000023026	Dip2b	TRUE	0.346071	7.59497	3.07867e-14	2.48875e-12	5337.3	5774.86	5822.27	5545.27	5083.87	4513.83	4278.09	4307.01	4307.86	4276.73
ENSMUSG00000031825	Crispld2	TRUE	1.61042	7.59184	3.15385e-14	2.53671e-12	71.3913	88.7342	89.3581	89.7363	115.985	34.2586	21.3256	33.8601	35.7265	24.5085
ENSMUSG00000034681	Rnps1	TRUE	-0.458766	-7.59112	3.17142e-14	2.53809e-12	470.97	420.212	428.488	431.383	475.076	601.083	633.276	617.222	599.829	609.884
ENSMUSG00000020220	Vps13d	TRUE	0.225456	7.59022	3.19374e-14	2.54323e-12	9490.78	9742.4	10193.3	9834.23	9438.42	8513.78	8220.54	8425.37	8290.43	8201.86
ENSMUSG00000034593	Myo5a	TRUE	0.50206	7.58896	3.22494e-14	2.55537e-12	48386.3	49685	53480.3	51903.2	41892	36613.1	34517.7	33645.4	33831.1	34629.6
ENSMUSG00000018899	Irf1	TRUE	0.402141	7.58793	3.25054e-14	2.56296e-12	3340.47	3305.6	3512.96	3352.68	3664.21	2859.04	2494.16	2512.42	2501.79	2634.66
ENSMUSG00000022051	Bnip3l	TRUE	0.583286	7.5754	3.58027e-14	2.80911e-12	6648.98	7113.01	7035.61	7439.46	5657.3	4829.42	4495.98	4167.7	4523.16	4604.77
ENSMUSG00000031938	4931406C07Rik	TRUE	0.44351	7.57168	3.68438e-14	2.87669e-12	1848.72	2096.98	2131.68	1920.14	1796.38	1400.45	1453.85	1426	1482.65	1436.57
ENSMUSG00000018930	Ccl4	TRUE	-1.61054	-7.56739	3.808e-14	2.95878e-12	1303.16	838.385	775.155	771.948	1223.88	2429.25	4623.01	2653.67	2545.98	2750.61
ENSMUSG00000076612	Ighg2c	TRUE	6.84871	7.56608	3.84645e-14	2.97422e-12	49.0149	46.9169	166.874	56.2203	14.8461	1.03814	0.927198	0.967433	0	0
ENSMUSG00000028842	Ago3	TRUE	0.421871	7.5598	4.0368e-14	3.1064e-12	6268.58	6723.4	6500.53	6507.5	5960.71	5138.79	4677.72	5065.48	4477.09	4499.19
ENSMUSG00000020827	Mink1	TRUE	0.455704	7.55599	4.15699e-14	3.18358e-12	2030.92	2130.64	2221.03	1974.2	1827	1510.49	1482.59	1401.81	1483.59	1544.98
ENSMUSG00000040557	Wbscr27	TRUE	0.624178	7.5523	4.27647e-14	3.25949e-12	564.737	550.764	606.128	582.745	528.893	396.569	399.622	319.253	338.462	383.652
ENSMUSG00000021895	Arhgef3	TRUE	0.876605	7.55136	4.30727e-14	3.2674e-12	3192.36	3221.97	3817.64	3325.65	2317.85	1851	1719.03	1584.65	1710.17	1780.64
ENSMUSG00000024164	C3	TRUE	0.849354	7.54745	4.43872e-14	3.35124e-12	853.499	984.235	1238.09	889.795	824.887	552.29	545.193	526.283	528.376	506.195
ENSMUSG00000073096	Lrrc61	TRUE	0.688303	7.52397	5.31359e-14	3.99293e-12	507.198	524.245	585.672	517.876	464.869	373.73	331.937	295.067	308.376	304.471
ENSMUSG00000076609	Igkc	TRUE	5.81554	7.51785	5.56839e-14	4.16484e-12	3022.94	1460.54	1030.31	277.858	1122.74	55.0214	15.7624	16.4464	26.3248	9.42634
ENSMUSG00000020654	Adcy3	TRUE	0.904499	7.51271	5.79154e-14	4.3116e-12	1464.05	1295.31	1472.79	1280.09	1084.69	855.427	580.426	736.216	717.35	635.336
ENSMUSG00000034488	Edil3	TRUE	-0.670379	-7.50923	5.94767e-14	4.40733e-12	821.533	904.68	984.016	720.053	846.228	1335.05	1468.68	1458.89	1295.56	1248.05
ENSMUSG00000060703	Cd302	TRUE	0.511903	7.5077	6.01735e-14	4.43842e-12	4409.21	4265.36	4575.57	4571.14	3671.63	3145.56	2863.19	2872.31	3098.8	3090.9
ENSMUSG00000030159	Clec1b	TRUE	1.47016	7.48973	6.90177e-14	5.06742e-12	86.3089	98.9335	87.2049	64.8696	106.706	35.2967	34.3063	27.0881	34.7863	29.2217
ENSMUSG00000024835	Coro1b	TRUE	0.296572	7.48578	7.11216e-14	5.19804e-12	7865.83	8025.85	8253.24	8337.91	7528.83	6408.43	6660.07	6213.82	6568.97	6720.04
ENSMUSG00000027602	Map1lc3a	TRUE	0.918153	7.47675	7.61841e-14	5.54274e-12	883.334	826.146	888.198	673.563	634.671	471.315	365.316	380.201	401.453	448.694
ENSMUSG00000040209	Zfp704	TRUE	0.854393	7.47447	7.75174e-14	5.61422e-12	4700.11	5560.67	5974.07	5830.7	4224.65	3464.27	2623.04	2656.57	2836.5	2960.81
ENSMUSG00000026641	Usf1	TRUE	0.462618	7.46956	8.04634e-14	5.80134e-12	2192.89	2338.71	2523.56	2474.78	2198.15	1858.27	1615.18	1648.51	1746.84	1642.07
ENSMUSG00000068587	Mgam	TRUE	1.74324	7.45593	8.92338e-14	6.40483e-12	52.2116	50.9966	54.9068	76.7624	64.9517	20.7628	13.908	20.3161	16.9231	17.9101
ENSMUSG00000021238	Aldh6a1	TRUE	0.722188	7.45419	9.04193e-14	6.46094e-12	2177.97	2286.69	2396.52	2217.46	1689.67	1457.55	1285.1	1217.03	1315.3	1251.82
ENSMUSG00000036295	Lrrn3	TRUE	2.0774	7.45199	9.19425e-14	6.54059e-12	80.9812	72.4152	61.3664	71.3566	48.2499	18.6865	10.1992	23.2184	17.8632	9.42634
ENSMUSG00000055435	Maf	TRUE	0.386109	7.44375	9.78694e-14	6.93141e-12	28526.7	29880	30292.4	28436.7	25810	23336.3	21610.2	21002	21918.2	21512.8
ENSMUSG00000022807	Osbpl11	TRUE	0.474599	7.43801	1.02212e-13	7.20707e-12	7614.36	8087.05	8435.19	8586.57	7305.22	6383.52	5708.76	5519.2	5796.15	5399.41
ENSMUSG00000027540	Ptpn1	TRUE	0.391934	7.42723	1.10897e-13	7.7852e-12	9219.07	9179.39	9620.53	9413.66	8528.16	7223.37	6510.79	6648.2	7131.2	7511.85
ENSMUSG00000029470	P2rx4	TRUE	0.603865	7.42275	1.14716e-13	8.01808e-12	7231.83	7446.53	8255.4	7774.62	6168.56	5107.65	5052.3	4354.41	4776.07	4972.4
ENSMUSG00000038332	Sesn1	TRUE	0.738367	7.41736	1.19477e-13	8.31455e-12	16456.2	18814.7	19765.4	20171.2	14611.4	12305.1	10498.7	10193.8	10981.2	9859.96
ENSMUSG00000026234	Ncl	TRUE	-0.376134	-7.4128	1.23662e-13	8.56853e-12	7892.47	8401.19	7548.07	7541.09	8796.32	10690.8	10396.7	10645.6	10227.2	10194.6
ENSMUSG00000000157	Itgb2l	TRUE	1.88167	7.41033	1.25983e-13	8.69176e-12	92.7022	142.791	142.112	200.015	205.062	32.1823	45.4327	32.8927	47.0085	54.6728
ENSMUSG00000042659	Arrdc4	TRUE	1.51613	7.40554	1.30616e-13	8.97267e-12	2304.77	2658.96	3276.1	2300.71	1344.5	989.347	616.587	845.536	891.282	812.551
ENSMUSG00000018001	Cyth3	TRUE	0.462452	7.4038	1.3234e-13	9.05231e-12	3480.06	3420.85	3488.2	3255.37	2894.99	2511.26	2281.84	2294.75	2485.81	2428.23
ENSMUSG00000020949	Fkbp3	TRUE	-0.370385	-7.40017	1.36015e-13	9.26404e-12	2256.82	2186.74	2073.54	2152.59	2421.77	2858	2951.27	2885.85	2931.45	2716.67
ENSMUSG00000042726	Trafd1	TRUE	0.487903	7.39284	1.43723e-13	9.74758e-12	6274.98	5775.88	6572.67	6174.5	5491.21	4559.51	4443.13	3886.18	4174.36	4533.13
ENSMUSG00000097188	AC025794.1	FALSE	-0.408268	-7.39218	1.44441e-13	9.75493e-12	1416.11	1371.81	1459.87	1324.42	1584.82	1857.23	1888.7	1953.25	1840.85	1962.56
ENSMUSG00000040710	St8sia4	TRUE	0.566533	7.39009	1.46726e-13	9.84261e-12	17997	18361.8	20312.3	20155	15345.3	12469.1	13207	12070.7	12081.2	12407
ENSMUSG00000042747	Krtcap2	TRUE	-0.425995	-7.38987	1.46969e-13	9.84261e-12	1553.56	1636.99	1550.31	1494.16	1634	2099.12	2095.47	2310.23	2156.75	1913.55
ENSMUSG00000036333	Kidins220	TRUE	0.157282	7.37859	1.59975e-13	1.0669e-11	13398.1	13456	13390.8	13861.6	13239.9	12297.8	12125	12013.6	11885.6	12066.7
ENSMUSG00000005846	Rsl1d1	TRUE	-0.389737	-7.36976	1.70939e-13	1.13529e-11	4361.26	4296.98	4126.62	4274.91	4889.94	5412.86	5832.08	5925.53	5729.4	5862.24
ENSMUSG00000046031	Fam26f	TRUE	1.16612	7.36777	1.73506e-13	1.14758e-11	210.977	187.668	260.538	204.339	186.504	115.233	86.2294	77.3946	78.9744	110.288
ENSMUSG00000002108	Nr1h3	TRUE	1.06606	7.35955	1.84532e-13	1.21548e-11	396.382	443.671	408.033	385.974	375.792	151.568	242.926	151.887	182.393	230.003
ENSMUSG00000033685	Ucp2	TRUE	0.354348	7.35755	1.87318e-13	1.22878e-11	8848.26	9601.65	8939.04	9887.21	9066.34	7219.22	7126.45	6777.83	7581.54	7543.9
ENSMUSG00000031960	Aars	TRUE	-0.473832	-7.33309	2.24909e-13	1.46358e-11	6195.06	6331.74	6059.13	6029.63	7486.15	8906.2	8615.53	9068.71	9259.74	8739.16
ENSMUSG00000079658	Tceb1	TRUE	-0.461849	-7.33307	2.24941e-13	1.46358e-11	3343.67	3240.33	3051.09	3122.39	3695.75	4334.23	4460.75	4920.36	4593.67	4356.86
ENSMUSG00000067586	S1pr3	TRUE	2.40052	7.32694	2.35462e-13	1.52583e-11	1236.03	1012.79	1005.55	582.745	351.667	238.772	89.011	171.236	148.547	146.108
ENSMUSG00000043940	Wdfy3	TRUE	0.268555	7.32302	2.42446e-13	1.56476e-11	13386.4	14445.3	13874.2	13804.3	13610.2	11572.1	10875.1	11413.8	12095.3	11424.7
ENSMUSG00000039145	Camk1d	TRUE	0.329085	7.32225	2.43849e-13	1.56749e-11	4905.76	5076.21	5136.48	5188.49	5055.1	4251.18	3728.26	3871.67	4164.96	4174.93
ENSMUSG00000085890	2010012P19Rik	FALSE	0.94589	7.30419	2.78935e-13	1.78586e-11	131.062	122.392	127.039	131.902	143.822	61.2502	78.8119	62.8831	67.6923	69.7549
ENSMUSG00000025780	Itih5	TRUE	3.43802	7.3015	2.84571e-13	1.81468e-11	238.681	196.847	259.461	164.336	44.5383	23.8772	8.34478	18.3812	25.3846	7.54108
ENSMUSG00000032561	Acpp	TRUE	1.58488	7.30006	2.87632e-13	1.82692e-11	133.193	141.771	113.043	196.771	115.057	39.4493	54.7047	44.5019	34.7863	59.386
ENSMUSG00000001123	Lgals9	TRUE	-0.362658	-7.29886	2.90213e-13	1.83603e-11	2511.48	2613.07	2269.48	2502.89	2702.92	3344.88	3229.43	3240.9	3182.48	3209.67
ENSMUSG00000022035	Ccdc25	TRUE	-0.452913	-7.29398	3.0092e-13	1.89627e-11	1266.93	1188.22	1141.2	1220.63	1394.61	1596.66	1765.39	1750.09	1715.81	1677.89
ENSMUSG00000051498	Tlr6	TRUE	0.469093	7.29136	3.06849e-13	1.92605e-11	972.84	1007.69	967.867	990.342	903.757	744.346	749.176	623.027	698.547	682.467
ENSMUSG00000021193	Pitrm1	TRUE	-0.311122	-7.29002	3.09915e-13	1.93769e-11	3445.96	3467.77	3191.05	3278.08	3669.77	4214.85	4300.35	4251.87	4147.09	4249.4
ENSMUSG00000030245	Golt1b	TRUE	-0.499177	-7.28365	3.24906e-13	2.02231e-11	3868.98	3877.78	3477.43	3851.09	4542.91	5265.44	5666.11	5765.9	5543.25	5492.73
ENSMUSG00000044966	Fbxo48	TRUE	-1.09799	-7.28321	3.25975e-13	2.02231e-11	119.341	120.352	106.584	127.577	179.081	248.115	318.956	304.741	258.547	270.536
ENSMUSG00000029007	Agtrap	TRUE	0.381591	7.27301	3.51561e-13	2.17262e-11	2761.89	2848.67	2752.88	2966.7	2589.72	2186.32	2112.16	1973.56	2147.35	2263.27
ENSMUSG00000001473	Tubb6	TRUE	-0.743493	-7.26741	3.66453e-13	2.25594e-11	3363.92	3225.03	2885.3	2938.59	3753.28	4289.59	5688.36	5770.74	5547.01	5771.75
ENSMUSG00000036769	Wdr44	TRUE	0.350632	7.24872	4.2073e-13	2.58015e-11	1791.18	1910.33	1876.52	1872.57	1715.65	1528.14	1413.05	1468.56	1398.03	1380.96
ENSMUSG00000039200	Atf7ip2	TRUE	-1.33566	-7.24736	4.24961e-13	2.58068e-11	57.5393	69.3554	45.2174	47.571	73.3027	112.119	148.352	178.008	149.487	153.649
ENSMUSG00000039899	Fgl2	TRUE	0.645395	7.24721	4.25438e-13	2.58068e-11	1922.24	1832.82	1470.64	1687.69	2032.99	1186.59	1137.67	1063.21	1122.56	1211.29
ENSMUSG00000024118	1600002H07Rik	TRUE	-0.630971	-7.24714	4.25653e-13	2.58068e-11	275.975	257.023	284.223	275.696	310.84	403.836	456.182	446.954	476.667	391.193
ENSMUSG00000031226	Pbdc1	TRUE	-0.546336	-7.23801	4.55326e-13	2.75017e-11	2073.55	2124.52	1657.97	1972.04	1803.8	2674.25	3032.87	2856.83	2696.41	2804.34
ENSMUSG00000023456	Tpi1	TRUE	-0.571992	-7.23634	4.60953e-13	2.77369e-11	11627.2	11908.7	11274.2	11967.4	14153.9	15916.8	18431.8	19539.2	19255.6	17438.7
ENSMUSG00000026974	Zmynd19	TRUE	-0.871153	-7.228	4.90157e-13	2.93837e-11	452.855	407.973	381.118	406.516	537.244	628.074	853.95	862.95	835.812	819.149
ENSMUSG00000029060	Mib2	TRUE	0.517604	7.22347	5.06778e-13	3.02667e-11	1663.31	1634.95	1834.53	1793.64	1505.95	1304.94	1123.76	1098.04	1178.03	1184.89
ENSMUSG00000032329	Hmg20a	TRUE	0.315385	7.22286	5.09068e-13	3.02905e-11	2083.13	2275.47	2253.33	2190.43	2074.74	1830.24	1734.79	1737.51	1754.36	1684.49
ENSMUSG00000074794	Arrdc3	TRUE	0.826564	7.21996	5.20026e-13	3.08279e-11	4508.31	6127.76	6365.96	6366.95	5165.52	3717.58	2807.56	3155.77	3424.1	2985.32
ENSMUSG00000020590	Snx13	TRUE	0.186969	7.21296	5.47485e-13	3.2336e-11	8113.04	7859.6	7892.58	8382.23	8063.29	7202.61	7064.32	7043.88	7022.14	7078.24
ENSMUSG00000027293	Ehd4	TRUE	0.414809	7.20909	5.6329e-13	3.31471e-11	25567.7	26070.5	28025.1	25134.8	22428.8	19193.1	19221.7	18283.5	19488.8	19244.8
ENSMUSG00000021832	Psmc6	TRUE	-0.20841	-7.20665	5.73446e-13	3.36212e-11	6841.85	6635.68	6692.17	6830.77	7127.06	7640.71	7906.22	7952.3	7951.02	7984.11
ENSMUSG00000025020	Slit1	TRUE	1.47732	7.20313	5.88449e-13	3.43749e-11	340.974	348.817	424.182	318.942	210.629	162.988	103.846	99.6456	99.6581	124.428
ENSMUSG00000028069	Gpatch4	TRUE	-0.727172	-7.20009	6.01719e-13	3.50222e-11	354.826	347.797	314.368	349.215	444.455	550.214	640.694	652.05	578.205	579.72
ENSMUSG00000020810	Cygb	TRUE	3.85049	7.19004	6.47711e-13	3.7461e-11	86.3089	70.3754	89.3581	76.7624	12.0625	6.22884	3.70879	5.8046	2.82051	4.71317
ENSMUSG00000030089	Slc41a3	TRUE	-0.622029	-7.18992	6.483e-13	3.7461e-11	746.945	782.288	763.312	801.14	706.118	1133.65	1238.74	954.856	1254.19	1264.07
ENSMUSG00000026469	Xpr1	TRUE	0.26457	7.18928	6.51321e-13	3.75002e-11	5571.72	6203.23	5768.44	6071.79	5995.05	4967.5	4832.56	4850.71	5006.41	4994.08
ENSMUSG00000027827	Kcnab1	TRUE	1.83097	7.18743	6.60217e-13	3.78761e-11	140.652	142.791	183.023	89.7363	82.5815	42.5637	33.3791	38.6973	29.1453	35.8201
ENSMUSG00000014361	Mertk	TRUE	0.595722	7.18631	6.65635e-13	3.80505e-11	7447.07	7795.35	8070.22	7807.06	7232.84	6200.81	4623.94	4699.79	4855.98	4999.73
ENSMUSG00000063568	Jazf1	TRUE	-1.02606	-7.17713	7.11895e-13	4.05501e-11	115.079	119.332	107.66	94.0609	115.057	168.179	241.999	267.979	223.761	220.576
ENSMUSG00000040264	Gbp5	TRUE	1.17263	7.17467	7.24817e-13	4.11398e-11	138.52	197.867	198.095	171.904	146.605	77.8604	57.4863	74.4923	88.3761	80.1239
ENSMUSG00000047888	Tnrc6b	TRUE	0.449795	7.17359	7.30545e-13	4.13184e-11	5572.79	6594.89	6482.23	6002.6	5609.97	4704.85	4191.86	4580.79	4372.73	4306.9
ENSMUSG00000024942	Capn1	TRUE	0.277986	7.16706	7.6628e-13	4.31869e-11	3238.18	3345.38	3238.42	3296.46	3339.45	2574.59	2847.43	2681.72	2635.3	2832.62
ENSMUSG00000078851	Hist3h2a	TRUE	0.983079	7.16389	7.84171e-13	4.40401e-11	1064.48	1387.11	1573.99	1194.68	928.81	646.761	583.208	567.883	633.675	678.697
ENSMUSG00000042406	Atf4	TRUE	-0.516504	-7.15851	8.15558e-13	4.56428e-11	6835.45	6151.21	5622.02	6138.83	7230.06	9017.28	9425.9	8787.19	8761.45	9755.32
ENSMUSG00000026307	Scly	TRUE	0.606407	7.15174	8.5684e-13	4.7786e-11	1703.8	1681.87	1436.19	1749.32	1963.4	1057.86	1235.03	1082.56	1129.15	1101.94
ENSMUSG00000060012	Kif13b	TRUE	0.420094	7.14487	9.00817e-13	5.00585e-11	6351.7	6392.94	6988.23	7139.98	6197.32	5363.03	4834.41	4659.16	4770.43	5088.34
ENSMUSG00000035064	Eef2k	TRUE	0.731886	7.14441	9.03843e-13	5.00585e-11	1947.81	2230.59	2552.63	2060.69	1871.54	1499.07	1141.38	1223.8	1310.6	1246.16
ENSMUSG00000026615	Eprs	TRUE	-0.299884	-7.13475	9.69617e-13	5.35162e-11	11796.6	11722.1	11427.1	11438.7	12951.4	14413.5	14484.7	14638.2	15172.5	14343.1
ENSMUSG00000029455	Aldh2	TRUE	0.394597	7.1294	1.00808e-12	5.54481e-11	22067.4	24004.1	26338	24498	22257.1	17191.6	18548.6	18088.1	18182.9	18634
ENSMUSG00000028864	Hgf	TRUE	1.17708	7.12829	1.0162e-12	5.57032e-11	2600.99	2444.78	2945.59	2375.31	1489.25	1227.08	1015.28	877.462	974.957	1148.13
ENSMUSG00000035121	Neil2	TRUE	1.14512	7.11776	1.09694e-12	5.99238e-11	255.73	252.943	297.143	250.829	181.865	130.806	121.463	88.0364	98.7179	120.657
ENSMUSG00000033857	Engase	TRUE	0.888144	7.11711	1.10213e-12	6.00022e-11	562.606	663.976	753.623	651.939	473.22	347.777	356.044	300.872	328.12	344.062
ENSMUSG00000042500	Ago4	TRUE	0.681782	7.11626	1.10891e-12	6.01669e-11	3081.55	3119.97	3396.68	3180.77	2419.92	2165.56	1864.6	1783.95	1782.56	1877.73
ENSMUSG00000029446	Psph	TRUE	-0.552029	-7.11547	1.11533e-12	6.03107e-11	690.471	726.192	671.801	651.939	827.671	1028.8	975.413	1099	1119.74	1013.33
ENSMUSG00000041058	Wwp1	TRUE	0.577989	7.11195	1.14412e-12	6.16591e-11	62824.4	61616.2	64471.3	64654.4	49338.3	44113.7	41239	37847.9	38507.5	41205.4
ENSMUSG00000023913	Pla2g7	TRUE	1.10458	7.11124	1.15003e-12	6.17698e-11	6392.19	7325.16	9470.88	10092.6	6283.62	4089.23	3705.08	3002.91	3281.2	4320.09
ENSMUSG00000029561	Oasl2	TRUE	-0.491229	-7.10763	1.18053e-12	6.31958e-11	2388.95	2420.3	2076.77	2583.97	2418.99	3144.52	3640.18	3119	3439.14	3368.03
ENSMUSG00000027397	Slc20a1	TRUE	-1.12234	-7.09018	1.33938e-12	7.14603e-11	4292	3142.41	2869.15	3134.28	5012.42	6722.99	8379.09	8070.32	7535.47	9461.22
ENSMUSG00000020089	Ppa1	TRUE	-0.667187	-7.08935	1.34739e-12	7.16491e-11	835.385	977.096	882.815	889.795	1164.49	1428.48	1479.81	1663.02	1509.91	1465.8
ENSMUSG00000074212	Dnajb14	TRUE	0.512114	7.08447	1.39579e-12	7.38545e-11	8081.07	9068.22	9153.28	9264.46	7640.18	6746.87	6056.46	5636.26	5991.71	5865.07
ENSMUSG00000026867	Gapvd1	TRUE	0.226978	7.08424	1.39809e-12	7.38545e-11	11766.8	12103.5	12419.7	12057.1	11355.4	10455.1	10037.8	9966.49	10359.7	10188.9
ENSMUSG00000017737	Mmp9	TRUE	1.52021	7.0823	1.41778e-12	7.4648e-11	330.318	553.823	547.991	536.255	703.335	120.424	227.164	168.333	219.06	196.068
ENSMUSG00000026872	Zeb2	TRUE	0.256928	7.07884	1.45362e-12	7.62843e-11	45720.3	44176.3	45497.3	45764.4	41524.6	38109.1	37745.3	36873.7	35900.4	37723.3
ENSMUSG00000020638	Cmpk2	TRUE	-0.619047	-7.07812	1.46128e-12	7.64355e-11	758.666	789.428	677.184	824.925	851.796	1035.02	1312.91	1132.86	1263.59	1248.99
ENSMUSG00000071547	Nt5dc2	TRUE	-0.407641	-7.07346	1.51113e-12	7.87855e-11	2336.73	2567.17	2145.67	2325.58	2587.86	3095.73	3301.75	3108.36	3167.44	3200.24
ENSMUSG00000045799	Gm9800	FALSE	-0.592969	-7.07252	1.5214e-12	7.90635e-11	1787.98	1846.08	1556.77	1901.76	2202.79	2679.44	2799.21	2948.74	2776.32	2821.3
ENSMUSG00000032397	Tipin	TRUE	-1.01043	-7.06335	1.62534e-12	8.41916e-11	1298.9	1276.96	967.867	1275.77	1821.43	2299.48	2807.56	2837.48	2723.67	2713.84
ENSMUSG00000030659	Nucb2	TRUE	-0.523933	-7.05476	1.72895e-12	8.92695e-11	2163.05	2209.17	1958.34	2283.41	2562.81	2923.4	3316.59	3364.73	3245.47	3223.81
ENSMUSG00000029647	Pan3	TRUE	0.222056	7.05127	1.77298e-12	9.12485e-11	7491.83	7661.73	7712.79	7651.37	7293.15	6816.42	6321.64	6463.42	6368.72	6447.62
ENSMUSG00000045176	2310047M10Rik	TRUE	0.577561	7.04472	1.85835e-12	9.53357e-11	807.681	906.72	926.956	929.798	760.863	530.489	589.698	560.144	644.017	575.95
ENSMUSG00000059323	Tonsl	TRUE	-0.929723	-7.04094	1.90953e-12	9.76485e-11	265.32	261.103	204.555	259.478	345.172	440.171	570.227	505	503.932	527.875
ENSMUSG00000040054	Baz2a	TRUE	0.400573	7.03952	1.92907e-12	9.83335e-11	2470.99	2659.98	2643.06	2540.73	2620.34	2025.41	1752.4	1969.69	2137.01	1916.38
ENSMUSG00000058392	Rrp1b	TRUE	-0.699694	-7.0366	1.96982e-12	1.00092e-10	556.213	588.501	542.608	555.716	746.017	877.228	1020.85	1049.66	963.675	947.348
ENSMUSG00000030148	Clec4a2	TRUE	0.691521	7.03262	2.02697e-12	1.0267e-10	4490.19	4137.87	4496.97	4077.05	3245.73	2625.45	2700	2250.25	2359.83	2724.21
ENSMUSG00000021606	Ndufs6	TRUE	-0.512663	-7.03023	2.06187e-12	1.04108e-10	902.514	895.501	831.138	1018.45	982.627	1172.06	1392.65	1337.96	1333.16	1369.65
ENSMUSG00000020009	Ifngr1	TRUE	0.455204	7.0272	2.10722e-12	1.06003e-10	12809.9	12743	14173.5	13154.5	10950.9	9649.51	9246.95	9027.12	9271.02	9362.24
ENSMUSG00000064373	Sepp1	TRUE	1.28609	7.02684	2.11265e-12	1.06003e-10	311574	316724	407564	317638	177604	157887	117718	110069	118075	124095
ENSMUSG00000025571	Tnrc6c	TRUE	0.288371	7.02084	2.20536e-12	1.10309e-10	2156.66	2137.78	2294.24	2121.24	2100.72	1855.15	1742.21	1699.78	1782.56	1772.15
ENSMUSG00000049598	Vsig8	TRUE	2.11433	7.01648	2.27525e-12	1.13255e-10	31.9663	40.7973	39.8343	41.0841	45.4662	7.26698	12.0536	5.8046	6.5812	14.1395
ENSMUSG00000022241	Tars	TRUE	-0.42211	-7.01585	2.28555e-12	1.13255e-10	3905.21	3777.83	3777.8	3747.3	4567.04	5296.59	5173.77	5449.55	5338.29	5244.82
ENSMUSG00000021214	Akr1c18	TRUE	3.28116	7.01585	2.28562e-12	1.13255e-10	38.3595	37.7375	45.2174	42.1652	13.9182	1.03814	3.70879	4.83716	4.70085	3.77054
ENSMUSG00000037318	Traf3ip3	TRUE	-0.650808	-7.01542	2.29256e-12	1.13255e-10	1085.79	1001.57	932.339	1175.22	1312.95	1610.15	1842.34	1722.03	1687.61	1788.18
ENSMUSG00000042129	Rassf4	TRUE	0.673087	7.01335	2.32681e-12	1.14593e-10	18716.2	20459.9	23210.5	19711.7	15604.2	12884.3	11972	11219.3	12601.1	12597.4
ENSMUSG00000062867	Impdh2	TRUE	-0.547192	-7.01166	2.35507e-12	1.1563e-10	281.303	305.98	284.223	326.51	335.893	442.247	419.094	482.749	452.222	447.751
ENSMUSG00000029234	Tmem165	TRUE	0.268207	6.99933	2.57183e-12	1.25886e-10	4827.97	4874.26	4869.48	5278.22	4818.49	4235.61	3964.7	4027.42	4054.02	4201.32
ENSMUSG00000062901	Klhl24	TRUE	1.11306	6.99703	2.61447e-12	1.27583e-10	17688	19400.1	22031.6	20825.3	13311.4	11790.1	7791.25	7227.69	7850.43	8454.49
ENSMUSG00000024359	Hspa9	TRUE	-0.419108	-6.99025	2.74391e-12	1.33492e-10	13049.7	13297.9	12667.3	13190.2	15629.2	17642.1	17678	18599.9	18612.6	18174.9
ENSMUSG00000058594	Fbxo18	TRUE	0.334086	6.98665	2.81519e-12	1.36545e-10	5440.66	5422.98	5862.11	5690.14	4957.67	4427.66	4255.84	4337.97	4347.35	4342.72
ENSMUSG00000020034	Tcp11l2	TRUE	1.4054	6.9862	2.82438e-12	1.36577e-10	3198.76	3264.8	3687.37	3313.76	1802.87	1601.85	1032.9	864.885	1043.59	1220.71
ENSMUSG00000048120	Entpd1	TRUE	1.09932	6.98452	2.85825e-12	1.37798e-10	11458.8	12229	14169.2	13030.1	8301.76	6819.54	5395.37	4303.14	4842.82	6264.75
ENSMUSG00000032487	Ptgs2	TRUE	-1.74615	-6.97944	2.96356e-12	1.42447e-10	210.977	155.03	106.584	170.823	336.821	726.698	589.698	630.766	581.026	764.476
ENSMUSG00000021754	Map3k1	TRUE	0.396075	6.97068	3.15403e-12	1.51148e-10	7465.19	7740.27	8280.16	7608.12	6752.2	5939.2	5920.16	5579.18	5817.78	5501.21
ENSMUSG00000004105	Angptl2	TRUE	-0.823142	-6.96882	3.196e-12	1.52702e-10	4872.72	4943.61	4962.07	4760.35	7117.78	8123.44	9240.46	9952.95	9923.5	9925.94
ENSMUSG00000022270	Fam134b	TRUE	-0.58151	-6.9683	3.20804e-12	1.52821e-10	4392.16	4555.02	4021.11	4719.26	5548.73	6345.11	7018.89	7134.82	7201.71	7074.47
ENSMUSG00000044674	Fzd1	TRUE	1.82952	6.96553	3.27161e-12	1.55387e-10	1128.41	912.84	1254.24	788.166	463.013	383.073	180.804	255.402	231.282	229.06
ENSMUSG00000000730	Dnmt3l	TRUE	-1.90066	-6.9536	3.56072e-12	1.68618e-10	30.9007	27.5382	18.3023	40.0029	60.3123	100.7	155.769	143.18	138.205	126.313
ENSMUSG00000005566	Trim28	TRUE	-0.30243	-6.94932	3.67047e-12	1.73302e-10	4890.84	4582.56	4454.99	4578.71	5082.94	5632.94	5794.99	5878.12	5924.02	5866.01
ENSMUSG00000030691	Fchsd2	TRUE	0.681512	6.94616	3.75355e-12	1.76704e-10	3668.66	3682.98	4443.14	3691.08	2978.5	2524.75	2121.43	2277.34	2243.25	2345.27
ENSMUSG00000030539	Sema4b	TRUE	0.896139	6.94531	3.77634e-12	1.77255e-10	486.953	470.189	569.523	482.197	400.845	310.404	203.056	256.37	276.41	248.855
ENSMUSG00000049191	Rgag4	TRUE	0.691321	6.94434	3.80223e-12	1.77949e-10	592.441	643.578	775.155	617.342	535.388	384.112	382.933	386.973	393.932	410.046
ENSMUSG00000022912	Pros1	TRUE	0.335704	6.93673	4.01293e-12	1.87262e-10	9345.87	9013.15	9348.15	9491.5	8369.5	7620.98	6755.57	7282.83	7332.39	7115
ENSMUSG00000025161	Slc16a3	TRUE	-0.778973	-6.93244	4.13634e-12	1.9246e-10	2086.33	2379.5	2287.78	2041.23	2886.64	3356.3	3989.73	4510.17	4382.14	3809.19
ENSMUSG00000039159	Ube2h	TRUE	0.800717	6.92497	4.36078e-12	2.02315e-10	2408.13	2730.36	2955.28	2535.32	1904.01	1624.69	1297.15	1428.9	1498.63	1345.14
ENSMUSG00000034297	Med13	TRUE	0.193784	6.92389	4.39419e-12	2.03184e-10	9549.39	10073.9	10038.3	10131.5	9982.15	8625.9	8625.73	9039.69	8668.38	8560.06
ENSMUSG00000031578	Mak16	TRUE	-0.405379	-6.92354	4.40491e-12	2.03184e-10	1929.7	1871.58	1829.15	1953.66	2212.07	2477	2662.91	2687.53	2619.32	2531.92
ENSMUSG00000029552	Tes	TRUE	-0.555155	-6.9231	4.41877e-12	2.03238e-10	2907.86	2990.44	2811.01	3048.87	3650.29	4015.52	4624.87	4748.16	4594.61	4660.38
ENSMUSG00000097252	AC105155.1	FALSE	-0.812714	-6.92088	4.48856e-12	2.05857e-10	190.732	165.229	156.108	160.012	192.999	242.925	316.175	341.504	313.077	306.356
ENSMUSG00000073542	Cep76	TRUE	-0.687576	-6.9181	4.57747e-12	2.08743e-10	558.344	603.8	566.294	643.29	786.844	932.249	1057.01	998.391	1079.32	1023.7
ENSMUSG00000032652	Crebl2	TRUE	0.556167	6.91809	4.57759e-12	2.08743e-10	968.578	1107.65	1190.72	1096.3	953.863	786.91	735.268	703.324	732.393	657.959
ENSMUSG00000036327	Qsox2	TRUE	-0.579599	-6.91394	4.71379e-12	2.14343e-10	765.059	710.893	655.652	687.618	851.796	974.813	1157.14	1147.38	1116.92	1092.51
ENSMUSG00000032281	Acsbg1	TRUE	-2.1569	-6.91303	4.7442e-12	2.15115e-10	14.9176	13.2591	17.2257	22.7044	38.0432	71.6316	89.011	112.222	74.2735	129.141
ENSMUSG00000066406	Akap13	TRUE	0.398892	6.91226	4.77007e-12	2.15677e-10	10036.3	10939.8	11798.5	11008.4	9848.54	8368.44	7655.88	7977.45	8359.06	8314.04
ENSMUSG00000068220	Lgals1	TRUE	-0.295718	-6.89881	5.244e-12	2.3636e-10	53624.5	53139.5	51400.3	54219.1	56456.1	61376.9	69151.4	66930.9	68133.2	64407.4
ENSMUSG00000057137	Tmem140	TRUE	0.738057	6.89838	5.25994e-12	2.3636e-10	5384.18	5611.67	6175.4	6319.38	4742.41	4115.18	3349.97	2893.59	3185.3	3383.11
ENSMUSG00000024975	Pdcd4	TRUE	1.07726	6.89806	5.2718e-12	2.3636e-10	2381.49	2668.14	2961.74	2565.59	1807.51	1564.48	1034.75	975.172	1065.21	1230.14
ENSMUSG00000076605	Igkj2	FALSE	6.98645	6.89654	5.32843e-12	2.38232e-10	250.402	66.2956	105.507	11.8928	50.1056	0	0.927198	0	1.88034	0.942634
ENSMUSG00000044068	Zrsr1	TRUE	0.750734	6.89362	5.43901e-12	2.42498e-10	665.964	697.634	822.525	748.163	540.027	436.019	394.986	398.582	412.735	421.358
ENSMUSG00000019923	Zwint	TRUE	-0.273551	-6.88944	5.6012e-12	2.49036e-10	4186.52	3768.65	3859.62	3927.85	3961.13	4541.86	4769.51	4859.41	4705.56	4938.46
ENSMUSG00000070327	Rnf213	TRUE	-0.253789	-6.88568	5.75121e-12	2.54997e-10	26479.8	28206.2	26553.4	27826.9	28039.7	30938.6	32456.6	32499	34242	33340
ENSMUSG00000048249	Crebrf	TRUE	0.976055	6.8838	5.82753e-12	2.57667e-10	8642.61	9815.83	10709	10170.5	6885.81	6179.01	4433.86	4064.19	4360.51	4461.49
ENSMUSG00000020140	Lgr5	TRUE	4.93319	6.87846	6.0505e-12	2.66789e-10	67.1292	91.7939	101.201	18.3797	17.6298	3.11442	0	2.9023	1.88034	1.88527
ENSMUSG00000062937	Mtap	TRUE	-0.547334	-6.87534	6.18433e-12	2.71224e-10	1846.58	1968.47	2042.32	1818.51	2328.06	2699.16	2932.73	3164.47	3069.66	2757.21
ENSMUSG00000027381	Bcl2l11	TRUE	0.464413	6.87532	6.18499e-12	2.71224e-10	3225.4	3425.95	3599.09	3032.65	2855.09	2338.93	2305.02	2247.35	2342.91	2460.28
ENSMUSG00000051439	Cd14	TRUE	-0.677274	-6.87355	6.26243e-12	2.7387e-10	7990.5	7524.04	7325.21	7349.73	8236.81	9251.9	13262.6	13146.4	13040.2	12746.3
ENSMUSG00000040511	Pvr	TRUE	-0.542024	-6.86636	6.58591e-12	2.87019e-10	643.587	685.395	684.72	660.589	810.969	928.097	1014.35	1112.55	992.82	1030.3
ENSMUSG00000031422	Morf4l2	TRUE	-0.232855	-6.86608	6.59896e-12	2.87019e-10	6727.83	6514.31	6229.23	6681.57	6842.2	7469.41	7819.99	7786.87	7825.98	7873.83
ENSMUSG00000028811	Yars	TRUE	-0.506682	-6.86537	6.63211e-12	2.87151e-10	1786.91	1730.83	1804.39	1732.02	2214.85	2579.78	2577.61	2668.18	2761.28	2587.53
ENSMUSG00000057440	Mpp7	TRUE	-2.09341	-6.86524	6.63787e-12	2.87151e-10	241.878	219.286	424.182	320.023	87.2209	934.325	977.267	1314.74	1165.81	1119.85
ENSMUSG00000052560	Cpne8	TRUE	1.84465	6.85962	6.90433e-12	2.97873e-10	913.17	802.687	757.929	748.163	306.201	275.107	139.08	203.161	198.376	166.846
ENSMUSG00000020883	Fbxl20	TRUE	0.850526	6.85405	7.1787e-12	3.08877e-10	4788.55	5127.2	5674.78	5122.54	3893.39	3489.19	2446.88	2433.09	2578.89	2698.76
ENSMUSG00000017119	Nbr1	TRUE	0.444947	6.84744	7.51858e-12	3.22634e-10	12411.4	12962.3	13512.5	13353.4	11169.8	10313.9	8944.68	9017.44	9076.41	9228.39
ENSMUSG00000036552	2210404J11Rik	TRUE	0.606239	6.84439	7.68036e-12	3.28695e-10	1318.08	1148.44	1299.46	1277.93	1042.94	863.732	835.406	737.184	713.59	847.428
ENSMUSG00000040565	Btaf1	TRUE	-0.438057	-6.84344	7.73145e-12	3.29999e-10	7392.73	6977.36	6829.97	7269.72	7706.06	9104.48	9672.53	9532.12	9477.86	11223.9
ENSMUSG00000018819	Lsp1	TRUE	-0.881534	-6.83089	8.43903e-12	3.59243e-10	3567.44	3660.54	3041.41	3099.69	4704.36	5436.74	7651.24	6607.57	6864.19	6740.78
ENSMUSG00000020064	Herc4	TRUE	0.415516	6.82991	8.49654e-12	3.60731e-10	5995.81	6055.34	6744.92	6547.5	5660.08	5087.92	4477.44	4499.53	4600.26	4579.32
ENSMUSG00000025289	Prdx4	TRUE	-0.298259	-6.82785	8.61945e-12	3.64981e-10	6117.28	5961.51	5446.54	6161.53	5701.84	6915.05	7460.24	7335.08	7260	7164.02
ENSMUSG00000049103	Ccr2	TRUE	0.872074	6.8161	9.35456e-12	3.95064e-10	3933.98	3411.68	3730.43	4607.9	3175.21	2079.39	2035.2	1801.36	1780.68	2606.38
ENSMUSG00000047246	Hist1h2be	TRUE	-1.00731	-6.81499	9.42709e-12	3.97079e-10	2200.34	2488.64	1721.49	2729.93	3137.17	4005.14	5454.71	5003.56	5176.58	5042.15
ENSMUSG00000033392	Clasp2	TRUE	0.359905	6.81456	9.45528e-12	3.97221e-10	7780.59	7784.13	7879.66	7811.38	6891.38	6467.61	5705.98	5815.24	5876.07	5859.42
ENSMUSG00000027722	Spata5	TRUE	-0.423159	-6.81403	9.49048e-12	3.97656e-10	1103.9	1015.85	1006.62	1069.27	1193.26	1353.73	1456.63	1545.96	1458.2	1413.95
ENSMUSG00000029192	Tbc1d14	TRUE	0.32013	6.80966	9.78294e-12	4.0884e-10	3117.78	3357.62	3153.37	3292.13	3223.46	2731.34	2402.37	2482.43	2690.77	2627.12
ENSMUSG00000039349	C130074G19Rik	TRUE	3.69654	6.80905	9.82443e-12	4.09505e-10	55.4082	33.6578	48.4472	38.9218	12.0625	5.1907	0.927198	1.93487	3.76068	2.8279
ENSMUSG00000019055	Plod1	TRUE	-0.322131	-6.80617	1.00232e-11	4.16703e-10	7042.17	7474.07	6943.02	7249.18	7928.75	8657.04	9138.47	9481.81	9487.26	9042.69
ENSMUSG00000024370	Cdc23	TRUE	-0.271478	-6.805	1.01049e-11	4.18358e-10	2457.14	2398.88	2280.25	2354.77	2544.25	2805.05	2910.48	2987.43	2957.78	2870.32
ENSMUSG00000040522	Tlr8	TRUE	0.449017	6.80485	1.01152e-11	4.18358e-10	14714.1	15791.6	14964.8	17124.5	13836.6	12264.6	11322.9	10766.6	10968	10666.9
ENSMUSG00000031765	Mt1	TRUE	-0.47774	-6.8022	1.03032e-11	4.25035e-10	2875.9	2712	2280.25	2449.91	2731.68	3639.72	3882.18	3554.35	3403.42	3695.13
ENSMUSG00000022651	Retnlg	TRUE	1.97762	6.80082	1.04028e-11	4.28038e-10	78.8501	168.289	147.495	191.365	204.134	21.8009	42.6511	49.3391	49.8291	36.7627
ENSMUSG00000001156	Mxd1	TRUE	0.599332	6.79783	1.06207e-11	4.35886e-10	727.765	941.398	993.705	951.421	856.435	586.549	587.844	583.362	624.273	568.409
ENSMUSG00000027405	Nop56	TRUE	-0.858508	-6.79693	1.06871e-11	4.37489e-10	1692.08	1416.69	1359.75	1419.56	2153.61	2583.93	3127.44	2880.05	2964.36	3028.68
ENSMUSG00000033624	Pdpr	TRUE	0.343518	6.78811	1.13614e-11	4.63903e-10	2408.13	2486.6	2522.48	2468.29	2199.08	1994.27	1815.45	1869.08	1963.08	1880.56
ENSMUSG00000019920	Lims1	TRUE	-0.203237	-6.78513	1.15978e-11	4.72352e-10	16281.5	16284.2	15545.1	15512.5	15986.5	17477.1	18785	18611.5	18399.1	18378.5
ENSMUSG00000040537	Adam22	TRUE	1.77309	6.78272	1.17935e-11	4.79105e-10	193.929	217.246	340.207	225.962	131.759	95.5088	59.3407	51.2739	62.9914	55.6154
ENSMUSG00000022037	Clu	TRUE	4.56555	6.77918	1.20861e-11	4.89748e-10	160.897	100.973	193.789	61.6261	12.0625	8.30511	3.70879	3.86973	4.70085	1.88527
ENSMUSG00000021280	Exoc3l4	TRUE	1.38848	6.77614	1.23429e-11	4.98892e-10	314.335	309.04	361.739	227.044	192.072	143.263	97.3558	83.1992	106.239	106.518
ENSMUSG00000059552	Trp53	TRUE	-0.33688	-6.77337	1.25819e-11	5.07269e-10	1032.51	1085.21	972.173	1049.81	1102.32	1281.06	1312.91	1359.24	1383.93	1286.7
ENSMUSG00000056234	Ncoa4	TRUE	1.06659	6.76923	1.29467e-11	5.20666e-10	1391.6	1261.66	1464.18	1402.26	857.363	749.537	641.621	494.358	548.12	610.827
ENSMUSG00000069312	Hist1h3h	TRUE	-1.25132	-6.76729	1.31221e-11	5.26396e-10	1011.2	1021.97	600.745	1218.47	1396.46	2065.9	2742.65	2473.73	2615.56	2599.79
ENSMUSG00000021532	Fastkd3	TRUE	-0.777758	-6.76116	1.3689e-11	5.47766e-10	1164.64	915.9	768.695	917.905	1118.1	1558.25	1799.69	1655.28	1536.24	1827.77
ENSMUSG00000038335	Tsr1	TRUE	-0.647125	-6.75737	1.40514e-11	5.60866e-10	1840.19	1586	1535.24	1670.39	2121.14	2441.7	2876.17	2817.16	2656.92	2918.4
ENSMUSG00000030147	Clec4b1	TRUE	0.916171	6.75251	1.4531e-11	5.78565e-10	228.026	276.402	200.248	225.962	255.168	104.852	144.643	107.385	140.085	131.026
ENSMUSG00000067367	Lyar	TRUE	-0.73713	-6.73402	1.65042e-11	6.55498e-10	386.792	428.372	340.207	368.676	509.407	627.036	675.928	730.412	706.068	654.188
ENSMUSG00000038065	2410066E13Rik	TRUE	1.39942	6.73167	1.67724e-11	6.64503e-10	467.773	428.372	592.132	472.467	244.961	198.285	170.604	141.245	152.308	173.445
ENSMUSG00000030521	Mphosph10	TRUE	-0.593142	-6.72535	1.75172e-11	6.91029e-10	1908.39	1772.64	1636.44	1850.95	2236.2	2493.61	2907.69	3001.94	2910.77	2875.98
ENSMUSG00000073491	Pydc4	TRUE	-0.942803	-6.72502	1.75572e-11	6.91029e-10	92.7022	87.7142	102.277	121.09	77.9421	196.208	194.712	164.464	165.47	202.666
ENSMUSG00000020023	Tmcc3	TRUE	0.552294	6.7249	1.75715e-11	6.91029e-10	915.301	1141.3	1162.73	1034.67	1070.78	794.177	662.02	695.584	764.359	716.402
ENSMUSG00000035678	Tnfsf9	TRUE	-1.69906	-6.71073	1.93655e-11	7.58932e-10	99.0954	116.272	90.4347	103.791	238.466	350.891	484.925	464.368	438.12	370.455
ENSMUSG00000030711	Sult1a1	TRUE	1.25544	6.71052	1.93929e-11	7.58932e-10	858.827	820.026	947.411	801.14	446.311	368.539	352.335	256.37	314.957	329.922
ENSMUSG00000060594	Layn	TRUE	0.658826	6.70868	1.96391e-11	7.6669e-10	636.129	623.179	568.447	733.026	586.421	337.395	427.438	379.234	409.914	437.382
ENSMUSG00000040848	Sft2d2	TRUE	0.536303	6.70725	1.98323e-11	7.72349e-10	10108.8	11027.5	11822.2	11192.2	8693.33	7491.21	7206.19	6875.54	7437.69	7425.13
ENSMUSG00000038664	Herc1	TRUE	0.331841	6.69748	2.1205e-11	8.23802e-10	18016.2	18303.7	19216.3	19444.7	16902.3	15635.4	14621	14413.8	14031.1	14300.7
ENSMUSG00000031097	Tnni2	TRUE	-0.718437	-6.69504	2.15614e-11	8.3562e-10	245.075	221.325	206.708	210.826	285.788	346.739	423.73	378.266	394.872	383.652
ENSMUSG00000046546	Fam43a	TRUE	1.86416	6.69445	2.16491e-11	8.36992e-10	441.134	578.302	775.155	400.029	247.745	191.018	104.773	130.603	131.624	113.116
ENSMUSG00000024436	Mrps18b	TRUE	-0.681866	-6.69233	2.19652e-11	8.47169e-10	305.811	274.362	272.381	274.615	365.586	430.828	513.668	507.902	477.607	467.547
ENSMUSG00000034602	Mon2	TRUE	0.203951	6.68956	2.23842e-11	8.61253e-10	8590.4	8242.08	8545	8471.97	8142.16	7608.52	7051.34	7258.65	7247.78	7289.39
ENSMUSG00000038893	Fam117a	TRUE	0.62597	6.68882	2.24982e-11	8.63564e-10	307.942	346.777	394.037	405.435	355.379	249.153	226.236	234.119	235.983	227.175
ENSMUSG00000054091	1810037I17Rik	TRUE	-0.410872	-6.68796	2.26303e-11	8.66556e-10	1775.19	1780.8	1560	1794.73	1828.86	2094.97	2436.68	2415.68	2364.53	2307.57
ENSMUSG00000029571	Tmem106b	TRUE	0.379991	6.68711	2.27624e-11	8.69536e-10	10655.4	10930.6	10902.8	10963	9430.99	8888.55	7831.12	7901.99	7999.91	8015.22
ENSMUSG00000002996	Hbp1	TRUE	0.631741	6.68276	2.34481e-11	8.93595e-10	9373.57	9731.18	10213.7	10232.1	7908.34	7275.28	5952.61	5514.37	5721.88	6165.77
ENSMUSG00000073409	H2-Q6	TRUE	1.64658	6.68137	2.36715e-11	8.99969e-10	79.9157	82.6146	72.1324	63.7884	55.6729	31.1442	13.908	23.2184	16.9231	28.279
ENSMUSG00000037235	Mxd4	TRUE	1.02469	6.67921	2.4023e-11	9.11165e-10	8002.22	8334.89	9347.07	7997.34	5431.82	5079.62	3386.13	3359.89	3646.92	3752.63
ENSMUSG00000028238	Atp6v0d2	TRUE	1.58913	6.67876	2.4097e-11	9.1181e-10	6202.52	8374.67	7272.46	10054.8	8597.75	1739.92	3948.94	1661.08	2513.08	3598.04
ENSMUSG00000018583	G3bp1	TRUE	-0.434575	-6.67244	2.51592e-11	9.49759e-10	6793.9	6605.08	6294.9	6408.03	7638.32	8214.8	9475.04	9372.49	9170.43	9370.73
ENSMUSG00000060224	Pyroxd2	TRUE	1.48545	6.66822	2.58926e-11	9.75144e-10	450.724	379.415	524.306	416.247	220.836	187.903	142.789	114.157	142.906	123.485
ENSMUSG00000026728	Vim	TRUE	-0.262938	-6.66598	2.62897e-11	9.87776e-10	78956.7	80236.1	75177.1	75653.1	79326.5	86981.5	96635.4	92193.4	94529.5	96847.2
ENSMUSG00000041879	Ipo9	TRUE	-0.397095	-6.66366	2.67084e-11	9.99617e-10	4045.86	4072.59	3698.13	3804.6	4465.9	5023.56	5316.56	5560.8	5484.02	5071.37
ENSMUSG00000005871	Apc	TRUE	0.459783	6.66355	2.67297e-11	9.99617e-10	6928.16	7734.15	7962.56	7214.58	6628.79	5945.42	5012.43	5336.36	5172.82	5049.69
ENSMUSG00000048416	Mlf1	TRUE	-0.947533	-6.66308	2.68154e-11	9.99904e-10	100.161	82.6146	67.826	64.8696	89.0767	148.454	139.08	165.431	162.65	165.904
ENSMUSG00000034575	Papd7	TRUE	-0.497569	-6.66282	2.68623e-11	9.99904e-10	875.876	857.763	781.614	822.763	1006.75	1136.76	1244.3	1207.36	1295.56	1253.7
ENSMUSG00000030157	Clec2d	TRUE	0.800696	6.66117	2.71665e-11	1.0087e-09	10378.4	10038.2	11564.9	10472.1	7174.38	6397.01	6132.49	5209.63	5302.56	5447.48
ENSMUSG00000073599	Ecscr	TRUE	1.57643	6.66085	2.72246e-11	1.0087e-09	142.783	93.8338	102.277	103.791	60.3123	34.2586	34.3063	34.8276	32.906	32.0496
ENSMUSG00000038886	Man2a2	TRUE	0.779361	6.65992	2.73979e-11	1.01277e-09	5958.51	6577.55	7535.15	6038.28	4799.93	4214.85	3218.31	3414.07	3549.14	3612.18
ENSMUSG00000076621	Ighj1	FALSE	4.95731	6.6586	2.76453e-11	1.01956e-09	24.5075	19.3787	37.6811	7.56812	30.6201	1.03814	0	1.93487	0.940171	0
ENSMUSG00000020642	Rnf144a	TRUE	1.96757	6.65735	2.78807e-11	1.02588e-09	321.794	297.82	350.973	196.771	125.264	91.3563	50.9959	74.4923	68.6325	45.2465
ENSMUSG00000051278	4930422G04Rik	TRUE	-1.04012	-6.65535	2.82623e-11	1.03754e-09	656.374	619.099	486.625	653.021	952.935	1173.1	1493.72	1506.29	1369.83	1386.62
ENSMUSG00000097758	AL591207.1	FALSE	1.88425	6.65312	2.8695e-11	1.05101e-09	78.8501	79.5548	83.9751	62.7073	52.8893	31.1442	10.1992	20.3161	21.6239	14.1395
ENSMUSG00000039994	Timeless	TRUE	-1.17141	-6.64688	2.99365e-11	1.09398e-09	572.196	668.056	402.65	565.447	902.829	1229.16	1533.59	1466.63	1380.17	1401.7
ENSMUSG00000024187	Itfg3	TRUE	0.367746	6.6423	3.08824e-11	1.12598e-09	4706.5	4725.35	5008.36	4847.92	4122.58	3652.17	3648.53	3476.95	3726.84	3634.8
ENSMUSG00000020873	Slc35b1	TRUE	-0.485704	-6.63979	3.14137e-11	1.14274e-09	2504.02	2417.24	2324.39	2446.66	2894.06	3143.49	3609.58	3719.78	3697.69	3456.64
ENSMUSG00000036833	Pnpla7	TRUE	0.822183	6.62919	3.37539e-11	1.22509e-09	8899.41	9063.12	10410.8	9910.99	6891.38	6090.76	4968.86	4293.47	4714.02	5483.3
ENSMUSG00000055839	Tceb2	TRUE	-0.281413	-6.62474	3.47853e-11	1.25967e-09	2550.91	2510.05	2334.08	2510.45	2645.39	2932.74	3150.62	3062.89	3114.79	2995.69
ENSMUSG00000014470	Rnf166	TRUE	0.353972	6.62323	3.51422e-11	1.26696e-09	1374.55	1441.17	1480.33	1460.65	1327.8	1134.69	1133.96	1011.93	1116.92	1143.42
ENSMUSG00000024600	Slc27a6	TRUE	1.98478	6.62322	3.51449e-11	1.26696e-09	51.146	74.4551	69.9792	82.1682	59.3845	11.4195	18.544	7.73946	19.7436	27.3364
ENSMUSG00000026036	Nif3l1	TRUE	-0.280042	-6.62058	3.57792e-11	1.28692e-09	934.481	891.421	877.432	904.931	926.026	1114.96	1106.15	1077.72	1120.68	1087.8
ENSMUSG00000004933	Matk	TRUE	1.19264	6.61707	3.66393e-11	1.31491e-09	489.084	514.046	538.302	680.05	534.46	226.314	309.684	163.496	200.256	305.414
ENSMUSG00000037278	Tmem97	TRUE	-0.483316	-6.61647	3.6788e-11	1.31729e-09	883.334	891.421	785.921	842.224	1016.03	1142.99	1276.75	1245.09	1276.75	1239.56
ENSMUSG00000062070	Pgk1	TRUE	-0.746239	-6.61379	3.7461e-11	1.3384e-09	657.44	588.501	584.596	678.968	830.454	933.287	1163.63	1229.61	1146.07	1132.1
ENSMUSG00000022682	Rrn3	TRUE	-0.287235	-6.61238	3.78187e-11	1.34816e-09	3689.97	3635.04	3428.98	3603.51	3837.72	4201.35	4456.12	4666.9	4527.86	4354.03
ENSMUSG00000017002	Slpi	TRUE	1.93558	6.60172	4.06405e-11	1.44554e-09	183.273	105.053	150.725	105.954	68.6633	28.0298	34.3063	30.9578	44.188	22.6232
ENSMUSG00000022026	Olfm4	TRUE	2.24057	6.59879	4.14518e-11	1.47112e-09	69.2602	169.309	99.0475	114.603	226.403	18.6865	25.9616	40.6322	31.9658	26.3938
ENSMUSG00000053774	Ubxn7	TRUE	0.55817	6.59642	4.21196e-11	1.49152e-09	5272.3	5920.71	6172.17	5864.21	4889.01	4298.93	3348.11	3784.6	3943.08	3722.46
ENSMUSG00000025995	Wdr75	TRUE	-0.478366	-6.59581	4.22931e-11	1.49436e-09	1908.39	1609.45	1726.87	1674.72	2058.97	2364.88	2499.73	2614.97	2488.63	2543.23
ENSMUSG00000018427	Ypel2	TRUE	1.10319	6.5941	4.27851e-11	1.50841e-09	1627.08	2079.64	2372.83	2135.29	1472.55	1240.58	771.429	826.188	908.205	763.534
ENSMUSG00000033213	AA467197	TRUE	-0.980845	-6.59119	4.36318e-11	1.53488e-09	87.3745	89.7541	66.7494	91.8986	110.418	151.568	170.604	183.812	206.838	169.674
ENSMUSG00000033307	Mif	TRUE	-0.510058	-6.58861	4.43957e-11	1.55833e-09	2397.47	2561.05	2439.58	2231.51	2693.64	3472.58	3406.53	3895.85	3725.9	3052.25
ENSMUSG00000021270	Hsp90aa1	TRUE	-0.642009	-6.58604	4.51697e-11	1.58097e-09	2492.3	2482.52	2344.84	2382.88	3258.72	3629.34	4211.33	4366.99	4054.02	3968.49
ENSMUSG00000001707	Eef1e1	TRUE	-0.682996	-6.5857	4.52745e-11	1.58097e-09	850.303	907.74	825.755	893.038	1158	1276.91	1587.36	1580.79	1498.63	1500.67
ENSMUSG00000023010	Tmbim6	TRUE	0.182873	6.5855	4.53371e-11	1.58097e-09	20918.7	21693	21593.4	21107.5	20373.5	18021.1	18939	18419	18901.2	18815.9
ENSMUSG00000078429	Ctdsp2	TRUE	0.739605	6.58401	4.57935e-11	1.59055e-09	4515.77	4726.37	5170.93	4379.78	3368.21	3077.04	2472.84	2442.77	2648.46	2630.89
ENSMUSG00000046598	Bdh1	TRUE	-1.41519	-6.58395	4.58105e-11	1.59055e-09	84.1778	65.2757	41.9875	72.4377	97.4276	137.034	198.42	208.965	209.658	211.15
ENSMUSG00000029447	Cct6a	TRUE	-0.446666	-6.58312	4.60684e-11	1.59604e-09	7016.6	7056.91	6677.1	6829.69	8208.04	8822.11	9956.26	10247	10124.7	9629.01
ENSMUSG00000053279	Aldh1a1	TRUE	3.52131	6.58137	4.66149e-11	1.61148e-09	14.9176	22.4385	17.2257	16.2174	17.6298	3.11442	0.927198	0	0.940171	2.8279
ENSMUSG00000006585	Cdt1	TRUE	-1.27275	-6.58051	4.68844e-11	1.61731e-09	482.691	461.01	320.828	483.278	769.214	976.889	1319.4	1212.19	1278.63	1298.01
ENSMUSG00000030201	Lrp6	TRUE	0.847891	6.57609	4.82979e-11	1.66249e-09	16595.8	18701.5	20957.2	17951.6	12780.6	11789.1	8824.15	9157.72	9363.16	9195.4
ENSMUSG00000026482	Rgl1	TRUE	1.10699	6.56999	5.03172e-11	1.72828e-09	3499.24	2908.85	3155.53	2395.85	1812.15	1438.86	1299	1033.22	1178.03	1444.12
ENSMUSG00000035352	Ccl12	TRUE	-1.6829	-6.56963	5.04391e-11	1.72875e-09	395.316	320.259	215.321	260.56	643.022	884.495	1262.84	1366.02	1241.97	1138.7
ENSMUSG00000031129	Slc9a9	TRUE	0.524632	6.56907	5.0631e-11	1.73162e-09	9963.89	9882.13	11539	10081.8	8310.11	7291.89	6973.46	7045.81	6541.71	6747.38
ENSMUSG00000076437	2700094K13Rik	TRUE	-0.723544	-6.56804	5.0982e-11	1.73991e-09	1164.64	1286.14	928.032	1267.12	1479.04	1884.22	2162.23	2111.91	1958.38	2000.27
ENSMUSG00000024079	Eif2ak2	TRUE	-0.321029	-6.56687	5.13853e-11	1.74994e-09	5830.65	5351.59	5165.54	5791.77	5902.26	6610.87	7124.59	7183.19	7119.91	6992.46
ENSMUSG00000034192	Lsm3	TRUE	-0.448268	-6.56157	5.32436e-11	1.80938e-09	1370.29	1294.29	1215.49	1362.26	1524.51	1684.9	1886.85	1923.26	1850.26	1889.98
ENSMUSG00000050410	Tcf19	TRUE	-1.11172	-6.55215	5.67136e-11	1.92322e-09	693.668	683.355	443.561	718.971	973.348	1302.86	1632.8	1646.57	1570.09	1442.23
ENSMUSG00000059498	Fcgr3	TRUE	0.407332	6.55097	5.71637e-11	1.93438e-09	37148	38522.9	38872.9	42145.8	34184.1	30857.7	29048.2	26785.3	28028.4	29200.9
ENSMUSG00000059439	Bcas3	TRUE	0.544336	6.55054	5.73285e-11	1.93586e-09	1559.95	1537.04	1659.05	1595.79	1247.07	1113.92	974.485	1014.84	1015.38	1090.63
ENSMUSG00000019579	D17Wsu104e	TRUE	-0.341437	-6.54993	5.75649e-11	1.93976e-09	2841.8	2723.22	2674.28	2901.83	3007.27	3259.76	3650.38	3681.08	3733.42	3601.81
ENSMUSG00000021190	Lgmn	TRUE	0.561903	6.54874	5.80259e-11	1.95118e-09	65369.9	65564.3	62174.9	72228	56325.2	50816.9	41154.6	38995.3	42644.3	44285.9
ENSMUSG00000063659	Zbtb18	TRUE	0.430678	6.54839	5.8161e-11	1.95162e-09	1802.9	1933.79	2012.17	1847.7	1630.29	1280.03	1386.16	1354.41	1361.37	1460.14
ENSMUSG00000034353	Ramp1	TRUE	1.15435	6.54725	5.86081e-11	1.96251e-09	561.541	661.936	779.461	708.16	499.201	357.12	251.271	201.226	284.872	347.832
ENSMUSG00000005672	Kit	TRUE	2.41853	6.54364	6.00398e-11	2.00626e-09	126.8	89.7541	89.3581	76.7624	28.7643	13.4958	16.6896	18.3812	15.9829	12.2542
ENSMUSG00000026457	Adipor1	TRUE	0.363902	6.54283	6.03641e-11	2.01092e-09	13501.5	14911.4	15496.6	14855.1	13186.1	11937.6	10935.4	10997.8	10800.7	11238.1
ENSMUSG00000028896	Rcc1	TRUE	-0.846763	-6.54267	6.04307e-11	2.01092e-09	847.106	880.202	670.724	831.412	1181.19	1441.98	1597.56	1672.69	1656.58	1567.6
ENSMUSG00000027173	Depdc7	TRUE	-0.390764	-6.54185	6.07629e-11	2.01778e-09	467.773	480.388	456.48	490.847	473.22	592.778	664.801	621.092	634.615	591.032
ENSMUSG00000037851	Iars	TRUE	-0.461316	-6.54095	6.1128e-11	2.0257e-09	4411.34	4686.59	4298.88	4408.97	5485.64	6350.3	6132.49	6707.21	6539.83	6343.93
ENSMUSG00000041313	Slc7a1	TRUE	-1.01366	-6.536	6.31848e-11	2.08954e-09	1076.2	1057.67	856.977	869.253	1582.97	1973.5	2133.48	2338.29	2299.66	2249.13
ENSMUSG00000032469	Dbr1	TRUE	-0.40013	-6.53328	6.43456e-11	2.12354e-09	814.074	835.325	775.155	828.169	924.171	1023.61	1159	1097.07	1098.12	1136.82
ENSMUSG00000035392	Dennd1a	TRUE	0.254847	6.52668	6.72451e-11	2.21242e-09	1718.72	1772.64	1806.54	1766.62	1742.56	1477.27	1400.07	1507.26	1535.3	1461.08
ENSMUSG00000039197	Adk	TRUE	-0.533044	-6.52652	6.73154e-11	2.21242e-09	2328.21	2362.16	1963.73	2536.4	2650.96	3141.41	3638.33	3465.34	3372.39	3518.85
ENSMUSG00000020899	Pfas	TRUE	-0.635224	-6.5251	6.79563e-11	2.22891e-09	1521.59	1577.84	1477.1	1444.43	1960.61	2136.49	2631.39	2643.99	2560.09	2428.23
ENSMUSG00000060803	Gstp1	TRUE	0.908764	6.52044	7.00992e-11	2.29179e-09	305.811	314.139	322.981	287.589	246.817	180.636	120.536	189.617	156.068	140.453
ENSMUSG00000078652	Psme3	TRUE	-0.388136	-6.52032	7.01597e-11	2.29179e-09	2403.86	2293.83	2230.72	2283.41	2634.26	2843.46	3110.75	3269.92	3173.08	3108.81
ENSMUSG00000029762	Akr1b8	TRUE	0.581967	6.51772	7.1384e-11	2.32588e-09	10358.1	8379.77	8784.01	10166.1	8289.7	5527.05	6934.52	6034.85	6465.55	5751.01
ENSMUSG00000031453	Rasa3	TRUE	0.245257	6.51749	7.14939e-11	2.32588e-09	10388	10977.5	10777.9	11106.8	10128.8	9371.28	8957.66	8623.7	8987.09	9092.65
ENSMUSG00000020974	Pole2	TRUE	-0.992939	-6.51151	7.43988e-11	2.41547e-09	465.642	440.611	340.207	465.98	645.806	775.49	1015.28	1001.29	978.718	925.667
ENSMUSG00000063889	Crem	TRUE	-0.471206	-6.51089	7.47071e-11	2.42057e-09	664.898	704.774	654.575	720.053	798.906	881.38	1011.57	982.912	1026.67	1011.45
ENSMUSG00000042462	Dctpp1	TRUE	-0.567792	-6.50374	7.83462e-11	2.53335e-09	638.26	684.375	650.269	717.89	853.651	983.118	1107.07	1064.18	1100	1002.96
ENSMUSG00000026020	Nop58	TRUE	-0.667464	-6.49426	8.34421e-11	2.69269e-09	2786.39	2611.03	2493.41	2513.7	3520.38	3891.98	4694.41	4674.64	4533.5	4325.75
ENSMUSG00000033157	Abhd10	TRUE	-0.490175	-6.48874	8.65546e-11	2.78751e-09	779.977	732.312	659.958	722.215	802.618	940.554	1082.97	1040.96	989.06	1140.59
ENSMUSG00000027951	Adar	TRUE	-0.221585	-6.48558	8.83935e-11	2.84102e-09	3418.26	3496.33	3371.92	3592.69	3612.24	3921.05	4203.92	4044.84	4116.07	4109.89
ENSMUSG00000006342	Susd2	TRUE	3.98415	6.48441	8.9081e-11	2.85738e-09	171.552	132.591	251.925	73.5189	15.774	13.4958	5.56319	6.77203	10.3419	4.71317
ENSMUSG00000001739	Cldn15	TRUE	2.08726	6.48009	9.16655e-11	2.9344e-09	61.8014	76.495	77.5155	65.9508	30.6201	20.7628	11.1264	10.6418	15.9829	15.0822
ENSMUSG00000090186	Gm7592	FALSE	3.59331	6.47068	9.75645e-11	3.117e-09	22.3764	32.6378	19.3789	12.9739	16.7019	0	2.78159	2.9023	0.940171	1.88527
ENSMUSG00000054931	Zkscan4	TRUE	0.836284	6.46802	9.92959e-11	3.16408e-09	133.193	137.691	151.801	137.307	117.841	76.8223	66.7583	81.2644	72.3932	82.0092
ENSMUSG00000041974	2310008H04Rik	TRUE	-0.433427	-6.46736	9.97285e-11	3.16408e-09	1881.75	1781.82	1592.3	1880.14	2051.55	2360.73	2470.06	2573.37	2542.22	2464.05
ENSMUSG00000026737	Pip4k2a	TRUE	0.23539	6.46734	9.97431e-11	3.16408e-09	5300.01	5697.34	5646.79	5470.67	5200.78	4561.58	4615.59	4639.81	4808.97	4573.66
ENSMUSG00000020467	Efemp1	TRUE	5.86608	6.46721	9.98287e-11	3.16408e-09	2223.79	1812.42	2057.39	1467.13	231.971	53.9832	5.56319	30.9578	36.6667	6.59844
ENSMUSG00000032673	Prorsd1	TRUE	0.39194	6.46518	1.01181e-10	3.2006e-09	1603.64	1748.16	1853.91	1803.37	1542.14	1281.06	1278.61	1313.77	1285.21	1355.51
ENSMUSG00000024055	Cyp4f13	TRUE	0.525359	6.46375	1.0214e-10	3.22048e-09	586.048	586.461	653.498	577.339	505.696	386.188	407.967	376.331	428.718	419.472
ENSMUSG00000073725	Lmbrd1	TRUE	0.222784	6.46362	1.02225e-10	3.22048e-09	5290.42	5387.28	5391.63	5577.7	5057.88	4576.12	4695.33	4436.65	4615.3	4554.81
ENSMUSG00000040128	Pnrc1	TRUE	0.476194	6.46335	1.02413e-10	3.22048e-09	2665.99	2631.43	2872.38	2647.76	2384.66	2157.25	1786.71	1749.12	1819.23	1978.59
ENSMUSG00000028356	Ambp	TRUE	-2.62416	-6.46293	1.02698e-10	3.22311e-09	11.721	8.15946	5.38302	4.32464	23.1971	41.5256	67.6855	72.5575	88.3761	59.386
ENSMUSG00000095217	Hist1h2bn	TRUE	-1.09482	-6.45689	1.06877e-10	3.34768e-09	801.288	712.933	508.157	793.571	1049.43	1296.64	1821.02	1673.66	1818.29	1648.67
ENSMUSG00000038658	C030046E11Rik	TRUE	0.35929	6.45145	1.10783e-10	3.46326e-09	3632.43	3750.29	3860.7	3751.62	3323.67	3126.88	2740.8	2800.72	2801.71	2809.99
ENSMUSG00000020766	Galk1	TRUE	-0.28024	-6.44389	1.1645e-10	3.63332e-09	1175.29	1144.36	1207.95	1142.79	1158.92	1344.39	1381.53	1448.25	1482.65	1419.61
ENSMUSG00000025745	Hadha	TRUE	0.158689	6.44222	1.17735e-10	3.66628e-09	7913.78	8006.47	7862.44	8048.15	7706.99	7191.19	7208.97	6957.78	7125.55	6933.08
ENSMUSG00000020585	Laptm4a	TRUE	0.50882	6.43945	1.19904e-10	3.72658e-09	27033.9	25417.7	29379.4	26006.2	21403.5	19385.2	17674.3	17402.2	18023.1	18343.7
ENSMUSG00000060128	Gm10075	FALSE	-0.353943	-6.43744	1.21508e-10	3.7691e-09	1261.6	1204.54	1084.14	1216.3	1295.32	1536.45	1485.37	1600.13	1585.13	1544.04
ENSMUSG00000028224	Nbn	TRUE	-0.384075	-6.4314	1.26433e-10	3.90857e-09	1655.85	1685.95	1592.3	1621.74	1807.51	1933.02	2276.27	2227.03	2253.59	2225.56
ENSMUSG00000001741	Il16	TRUE	0.802641	6.43133	1.26493e-10	3.90857e-09	2565.83	3138.33	3741.2	3404.57	2452.39	2049.29	1662.47	1722.03	1744.96	1593.99
ENSMUSG00000051339	2900026A02Rik	TRUE	-0.563023	-6.4307	1.27017e-10	3.91723e-09	858.827	1035.23	1107.83	873.577	1056.86	1454.43	1316.62	1554.66	1538.12	1425.26
ENSMUSG00000079671	2610203C22Rik	TRUE	-0.955542	-6.42353	1.33154e-10	4.09858e-09	187.535	236.624	162.567	256.235	265.374	368.539	431.147	441.149	505.812	404.39
ENSMUSG00000026377	Mki67ip	TRUE	-0.390389	-6.41844	1.37677e-10	4.22968e-09	1899.86	1822.62	1824.84	1963.39	2176.81	2374.22	2601.72	2658.51	2578.89	2487.61
ENSMUSG00000014504	Srp19	TRUE	-0.236611	-6.41812	1.37967e-10	4.23046e-09	1662.25	1600.27	1566.46	1604.44	1618.23	1852.04	1965.66	1854.57	1872.82	1939.94
ENSMUSG00000022876	Samsn1	TRUE	-0.97112	-6.41634	1.3959e-10	4.27203e-09	1162.51	1031.15	944.181	1107.11	1602.45	1762.76	2582.25	2554.02	2317.52	2249.13
ENSMUSG00000044206	Vsig4	TRUE	2.32	6.4126	1.43061e-10	4.36992e-09	92.7022	73.4352	44.1408	48.6522	122.48	24.9153	14.8352	13.5441	13.1624	10.369
ENSMUSG00000038520	Tbc1d17	TRUE	0.547184	6.40847	1.46984e-10	4.48118e-09	1903.06	1781.82	2066	1991.5	1543.07	1387.99	1260.99	1178.33	1235.38	1290.47
ENSMUSG00000076937	Iglc2	TRUE	4.69506	6.40716	1.48255e-10	4.51134e-09	50.0805	27.5382	23.6853	12.9739	11.1346	2.07628	0	0.967433	0.940171	0.942634
ENSMUSG00000035773	Kiss1r	TRUE	1.32122	6.40389	1.51469e-10	4.6004e-09	102.292	90.774	127.039	91.8986	66.8075	37.373	45.4327	34.8276	35.7265	37.7054
ENSMUSG00000013707	Tnfaip8l2	TRUE	0.488547	6.40309	1.52265e-10	4.61304e-09	4153.48	4650.89	4971.76	4797.11	3990.82	3601.31	3158.04	3089.98	3174.02	3058.85
ENSMUSG00000048200	Efcab4a	TRUE	0.594463	6.40289	1.52461e-10	4.61304e-09	1217.91	1124.99	1148.74	1279.01	982.627	851.274	784.41	667.529	703.248	803.125
ENSMUSG00000026509	Capn2	TRUE	-0.317661	-6.40047	1.54895e-10	4.67783e-09	13138.1	13336.6	12990.3	12327.4	13697.4	14715.6	17031.7	16703.7	16422.9	16746.8
ENSMUSG00000026701	Prdx6	TRUE	-0.285522	-6.39902	1.56376e-10	4.71365e-09	5198.78	5082.33	4926.54	5629.6	5384.5	6063.77	6515.42	6564.03	6427.01	6389.18
ENSMUSG00000029311	Hsd17b11	TRUE	0.276536	6.39774	1.57689e-10	4.7443e-09	5294.68	5685.11	5784.59	5893.4	5241.61	4575.08	4608.18	4706.56	4675.47	4464.32
ENSMUSG00000069274	Hist1h4f	TRUE	-1.22049	-6.39668	1.58789e-10	4.76843e-09	1433.15	1615.57	981.863	1794.73	2378.16	3106.11	4112.12	4009.04	3896.07	3995.83
ENSMUSG00000075595	Zfp652	TRUE	0.488249	6.39542	1.60108e-10	4.79488e-09	5500.33	6314.4	6684.63	6128.01	5206.35	4558.47	4000.86	4365.06	4314.44	4028.82
ENSMUSG00000031980	Agt	TRUE	4.68079	6.39527	1.60269e-10	4.79488e-09	175.814	97.9135	167.95	47.571	8.35094	6.22884	3.70879	4.83716	2.82051	1.88527
ENSMUSG00000053040	Aph1c	TRUE	0.907703	6.3945	1.61076e-10	4.81005e-09	3484.32	3627.9	3874.7	3686.76	2539.61	2147.91	2009.24	1448.25	1549.4	2020.07
ENSMUSG00000025809	Itgb1	TRUE	-0.188392	-6.39343	1.62204e-10	4.8347e-09	55731.1	54304.3	53121.8	53158.5	56858.8	60878.6	61415.8	63085.3	64109.3	61796.3
ENSMUSG00000031465	Angpt2	TRUE	1.77975	6.39229	1.6342e-10	4.85475e-09	935.546	801.667	873.126	869.253	257.951	182.713	239.217	230.249	217.179	218.691
ENSMUSG00000030790	Adm	TRUE	2.09502	6.39223	1.63483e-10	4.85475e-09	1057.02	1135.19	1353.29	723.296	364.658	302.099	128.881	231.216	268.889	153.649
ENSMUSG00000018750	Zbtb4	TRUE	0.403636	6.39145	1.64318e-10	4.87052e-09	2951.55	3081.22	3289.02	2814.26	2695.5	2376.3	2114.01	2301.52	2247.01	2172.77
ENSMUSG00000048756	Foxo3	TRUE	0.579322	6.38916	1.66803e-10	4.93504e-09	7141.26	8899.93	9277.09	8081.67	7165.11	5983.84	5106.08	5360.55	5723.76	4975.22
ENSMUSG00000038342	Mlxip	TRUE	0.416926	6.38873	1.67269e-10	4.93969e-09	1592.99	1801.2	1858.22	1669.31	1556.06	1267.57	1200.72	1217.03	1339.74	1323.46
ENSMUSG00000021322	Aoah	TRUE	0.354516	6.38815	1.679e-10	4.94918e-09	4157.75	4053.21	4459.29	4211.12	3771.84	3499.57	3247.98	3128.68	3170.26	3105.98
ENSMUSG00000019966	Kitl	TRUE	1.11235	6.38707	1.6909e-10	4.97511e-09	8911.13	8853.02	9881.07	6452.36	5023.55	2917.17	4035.17	3920.04	3893.25	3328.44
ENSMUSG00000057666	Gapdh	TRUE	-0.715995	-6.38085	1.76104e-10	5.17197e-09	587.114	507.927	527.536	498.415	693.128	919.791	1069.99	893.908	798.205	943.577
ENSMUSG00000030605	Mfge8	TRUE	0.878374	6.3769	1.80704e-10	5.29735e-09	8084.27	9291.59	10347.2	9760.71	5870.71	5157.48	4621.16	4146.42	4714.96	4943.17
ENSMUSG00000031545	Agpat6	TRUE	-0.293363	-6.37519	1.82738e-10	5.34717e-09	3536.53	3584.04	3414.99	3588.37	3868.34	4103.76	4541.42	4523.72	4425.38	4457.72
ENSMUSG00000024974	Smc3	TRUE	-0.36452	-6.37428	1.83829e-10	5.36928e-09	3907.34	4109.31	3865.01	4043.54	4537.34	5078.58	5394.44	5629.49	5293.16	4953.54
ENSMUSG00000038776	Ephx1	TRUE	0.693098	6.37319	1.85134e-10	5.39756e-09	4459.29	4432.63	4852.25	4150.57	3333.88	3142.45	2425.55	2495.98	2579.83	2486.67
ENSMUSG00000035158	Mitf	TRUE	0.275267	6.3728	1.85608e-10	5.40152e-09	7430.03	7622.98	7395.19	8065.45	7462.96	6058.58	6596.09	6008.72	6143.08	6570.16
ENSMUSG00000002477	Snrpd1	TRUE	-0.643731	-6.37038	1.88557e-10	5.47741e-09	1817.81	1714.51	1512.63	1774.18	2163.82	2364.88	2960.54	3004.85	2860	2846.76
ENSMUSG00000035212	Leprot	TRUE	0.20809	6.36858	1.90789e-10	5.53219e-09	6783.24	6942.68	6725.54	7293.5	6666.83	5869.64	6055.53	5858.77	5989.83	6011.18
ENSMUSG00000025355	Mmp19	TRUE	0.406466	6.36725	1.92447e-10	5.56285e-09	3783.74	3930.82	4056.64	3824.06	3251.3	2820.62	2875.24	2699.14	2826.15	2994.75
ENSMUSG00000031684	Slc10a7	TRUE	-0.313584	-6.36717	1.92542e-10	5.56285e-09	1507.74	1454.42	1494.33	1553.63	1651.63	1791.83	1944.33	1991.94	1895.38	1900.35
ENSMUSG00000019528	Gyg	TRUE	0.449128	6.36647	1.93428e-10	5.57838e-09	6773.65	7246.62	7372.58	7157.28	5888.34	5336.04	5171.91	4606.91	4972.56	5136.41
ENSMUSG00000024943	Smc5	TRUE	-0.321683	-6.36484	1.95491e-10	5.62776e-09	4587.16	4482.6	4147.08	4525.74	4980.87	5469.96	5832.08	5778.48	5590.26	5733.1
ENSMUSG00000034007	Scaper	TRUE	0.293862	6.36208	1.99043e-10	5.71971e-09	2030.92	1998.05	2047.7	2138.53	1906.8	1709.82	1619.82	1676.56	1554.1	1694.86
ENSMUSG00000021182	Ccdc88c	TRUE	1.4403	6.36074	2.00782e-10	5.75934e-09	46.8839	65.2757	52.7536	56.2203	77.9421	21.8009	19.4712	21.2835	25.3846	22.6232
ENSMUSG00000018362	Kpna2	TRUE	-0.788054	-6.35348	2.10501e-10	6.02735e-09	342.039	323.319	241.159	356.783	407.34	524.26	588.771	576.59	616.752	580.663
ENSMUSG00000019302	Atp6v0a1	TRUE	0.25973	6.34933	2.16249e-10	6.18087e-09	10919.7	11384.5	11173	11726.3	11574.4	8963.29	9936.78	9060.98	9699.74	9760.04
ENSMUSG00000031328	Flna	TRUE	-0.38939	-6.34737	2.1903e-10	6.24917e-09	91496	91719.5	88229.8	81790.8	99744.5	107566	123720	121784	121805	118460
ENSMUSG00000006498	Ptbp1	TRUE	-0.337433	-6.34664	2.20073e-10	6.26778e-09	5056	5176.16	4810.27	4797.11	5539.46	5967.22	6518.2	6660.77	6631.02	6293.03
ENSMUSG00000006494	Pdk1	TRUE	-0.653873	-6.34613	2.20799e-10	6.27553e-09	5180.67	5016.03	4900.7	5041.45	6578.68	6905.7	8992.9	8714.63	9110.26	8315.92
ENSMUSG00000040188	Scamp2	TRUE	0.238699	6.3459	2.21129e-10	6.27553e-09	6223.83	5993.12	6128.03	6135.58	5545.95	5128.41	5117.21	4986.15	5107.95	5102.48
ENSMUSG00000069662	Marcks	TRUE	0.760789	6.34228	2.26384e-10	6.41329e-09	28786.7	32592	34517	26974.9	22730.3	20580.1	15157.8	16351.5	17268.1	16572.5
ENSMUSG00000032238	Rora	TRUE	0.784677	6.33817	2.32507e-10	6.57509e-09	2784.26	2863.97	3289.02	2689.93	2069.18	1935.09	1492.79	1476.3	1544.7	1501.62
ENSMUSG00000022512	Cldn1	TRUE	2.88452	6.33616	2.3556e-10	6.6497e-09	99.0954	104.033	108.737	43.2464	21.3413	10.3814	10.1992	7.73946	12.2222	10.369
ENSMUSG00000037306	Man1c1	TRUE	0.348515	6.33039	2.44547e-10	6.89123e-09	5595.16	6029.84	6460.7	6180.99	5410.48	4646.71	4691.62	4531.46	4868.2	4567.06
ENSMUSG00000063524	Eno1	TRUE	-0.4863	-6.3281	2.482e-10	6.98187e-09	2761.89	2977.18	2682.9	2924.54	3441.51	3780.9	4098.22	4379.57	4422.56	4038.25
ENSMUSG00000028989	Angptl7	TRUE	1.86677	6.32775	2.48755e-10	6.98522e-09	58.6048	46.9169	54.9068	62.7073	30.6201	18.6865	14.8352	8.70689	14.1026	13.1969
ENSMUSG00000036617	Etl4	TRUE	1.03333	6.32536	2.52635e-10	7.08174e-09	1162.51	1104.59	1108.9	911.418	730.243	655.066	419.094	517.577	446.581	413.817
ENSMUSG00000097944	RP23-441L19.1	FALSE	0.718733	6.31981	2.61889e-10	7.32831e-09	261.058	262.123	312.215	300.562	227.331	174.407	174.313	153.822	150.427	174.387
ENSMUSG00000007029	Vars	TRUE	-0.606095	-6.31879	2.63619e-10	7.36385e-09	1622.82	1597.21	1483.56	1569.84	2107.22	2311.94	2573.9	2586.92	2673.85	2613.93
ENSMUSG00000054435	Gimap4	TRUE	3.58515	6.31484	2.70433e-10	7.54103e-09	64.9981	37.7375	26.9151	48.6522	118.769	0	4.63599	8.70689	7.52137	3.77054
ENSMUSG00000097755	AC145591.1	FALSE	-1.31148	-6.31451	2.71019e-10	7.54421e-09	34.0974	32.6378	19.3789	33.516	47.322	88.2418	81.5935	91.9061	74.2735	81.0666
ENSMUSG00000022307	Oxr1	TRUE	0.187621	6.31352	2.72752e-10	7.57929e-09	8517.94	8690.85	8652.66	8949.84	8246.09	7510.94	7745.81	7533.4	7616.32	7394.02
ENSMUSG00000025130	P4hb	TRUE	-0.199296	-6.31226	2.74996e-10	7.6284e-09	35164	35731.3	34737.7	36411.3	37180.2	40779.2	39870.5	41980.8	42788.1	40360.8
ENSMUSG00000035049	Rrp12	TRUE	-0.978475	-6.30956	2.79838e-10	7.73123e-09	446.462	431.432	367.122	429.22	654.157	721.507	1010.65	965.498	932.649	960.544
ENSMUSG00000059173	Pde1a	TRUE	3.77534	6.30948	2.79979e-10	7.73123e-09	383.595	265.183	462.94	201.096	27.8365	39.4493	8.34478	16.4464	20.6838	13.1969
ENSMUSG00000025358	Cdk2	TRUE	-0.627808	-6.30938	2.80152e-10	7.73123e-09	1751.75	1722.67	1540.62	1871.49	2246.4	2570.43	3038.43	2957.44	2897.61	2651.63
ENSMUSG00000041658	Rragb	TRUE	-0.983011	-6.30889	2.81042e-10	7.74244e-09	91.6366	82.6146	74.2857	76.7624	100.211	125.615	201.202	171.236	174.872	168.732
ENSMUSG00000030629	Zfand6	TRUE	0.247084	6.3066	2.85227e-10	7.84422e-09	6595.71	6703	6629.73	7079.44	6226.09	5664.09	5619.75	5395.37	5662.65	5656.75
ENSMUSG00000031714	Gab1	TRUE	1.26238	6.30565	2.86981e-10	7.87893e-09	1162.51	1209.64	1506.17	1219.55	702.407	681.019	415.385	419.866	437.179	464.719
ENSMUSG00000002233	Rhoc	TRUE	0.390365	6.30382	2.90401e-10	7.95916e-09	3572.76	3621.78	3893	3512.69	3081.5	2767.68	2600.79	2644.96	2759.4	2714.79
ENSMUSG00000087579	1500017E21Rik	FALSE	-1.90488	-6.30343	2.91126e-10	7.96539e-09	87.3745	75.475	52.7536	71.3566	181.865	233.581	410.749	407.289	331.88	376.111
ENSMUSG00000026730	Pter	TRUE	-0.441099	-6.30195	2.93925e-10	8.02828e-09	611.621	687.435	617.971	660.589	762.719	884.495	902.164	959.693	899.743	893.617
ENSMUSG00000059883	Irak4	TRUE	0.280303	6.30011	2.97443e-10	8.11052e-09	2553.04	2681.4	2702.28	2858.59	2508.07	2128.19	2162.23	2212.52	2200.94	2246.3
ENSMUSG00000024583	Txnl1	TRUE	-0.36936	-6.29787	3.01769e-10	8.21447e-09	4791.74	4853.86	4556.19	4965.77	5516.26	5890.4	6596.09	6350.23	6567.09	6485.32
ENSMUSG00000052798	Nup107	TRUE	-0.798873	-6.29697	3.03527e-10	8.24829e-09	1685.69	1630.87	1338.22	1702.83	2302.08	2642.06	3075.52	3209.94	3110.09	3031.51
ENSMUSG00000001305	Rrp15	TRUE	-0.51685	-6.29577	3.05872e-10	8.29794e-09	739.486	749.651	693.333	712.484	874.993	941.592	1146.94	1122.22	1094.36	1091.57
ENSMUSG00000042675	Ypel3	TRUE	1.10985	6.29296	3.11468e-10	8.43545e-09	2312.23	2326.47	2783.02	2324.49	1572.76	1443.01	876.202	825.22	977.778	1122.68
ENSMUSG00000001525	Tubb5	TRUE	-0.685182	-6.2923	3.12799e-10	8.45721e-09	36172	38264.8	30710.1	37382.2	47771.1	53595	64749	64655.5	63919.4	59069.2
ENSMUSG00000075602	Ly6a	TRUE	0.793287	6.2914	3.14625e-10	8.49222e-09	859.893	843.484	926.956	805.464	693.128	581.358	375.515	494.358	511.453	420.415
ENSMUSG00000005732	Ranbp1	TRUE	-0.873834	-6.28856	3.20427e-10	8.63386e-09	2899.34	2974.12	2532.17	2774.26	4318.36	4865.76	6247.46	6075.48	5877.95	5338.14
ENSMUSG00000039670	Oxld1	TRUE	0.598448	6.28821	3.21143e-10	8.63386e-09	265.32	246.824	289.606	270.29	233.826	188.941	172.459	161.561	172.051	166.846
ENSMUSG00000069265	Hist1h3a	TRUE	-1.125	-6.28804	3.21491e-10	8.63386e-09	839.647	913.86	524.306	984.937	1183.05	1581.09	2068.58	1980.33	2056.15	2012.52
ENSMUSG00000038056	Mll3	TRUE	0.243736	6.28764	3.22335e-10	8.64205e-09	5838.11	6310.32	6486.54	6073.96	6108.25	5157.48	5032.83	5443.74	5248.03	5144.9
ENSMUSG00000079109	Pms2	TRUE	-0.532381	-6.287	3.23661e-10	8.66308e-09	831.123	764.95	685.797	831.412	938.089	1096.28	1244.3	1220.9	1170.51	1130.22
ENSMUSG00000006219	Fblim1	TRUE	0.378921	6.28484	3.28183e-10	8.76945e-09	2304.77	2632.45	2607.53	2455.31	2301.15	2032.68	1829.36	1760.73	1899.15	1938.06
ENSMUSG00000024854	Pold4	TRUE	0.310876	6.28393	3.30129e-10	8.80674e-09	1767.73	1740.01	1745.17	1836.89	1621.94	1512.57	1369.47	1367.95	1394.27	1378.13
ENSMUSG00000038976	Ppp1r9b	TRUE	0.283282	6.28236	3.33477e-10	8.88126e-09	6908.98	6470.45	6945.17	6720.49	6317.02	5581.04	5443.58	5114.82	5486.84	5784.95
ENSMUSG00000029500	Pgam5	TRUE	-0.411166	-6.27932	3.40048e-10	9.04122e-09	1662.25	1567.64	1464.18	1608.77	1718.44	1870.73	2213.22	2179.63	2205.64	2197.28
ENSMUSG00000032344	Mb21d1	TRUE	-1.06951	-6.27422	3.51381e-10	9.3262e-09	506.133	519.146	386.501	545.986	805.402	955.088	1292.51	1156.08	1215.64	1183.01
ENSMUSG00000029752	Asns	TRUE	-0.655271	-6.27398	3.51932e-10	9.3262e-09	1748.55	1952.15	1785.01	1529.84	2102.58	3396.79	2458.93	2902.3	2797.95	2809.05
ENSMUSG00000022971	Ifnar2	TRUE	0.191122	6.27335	3.53363e-10	9.34865e-09	5212.63	5258.77	5232.29	5123.62	4866.74	4546.01	4557.18	4450.19	4486.5	4461.49
ENSMUSG00000015176	Nolc1	TRUE	-0.759125	-6.26805	3.65596e-10	9.64164e-09	1342.58	1294.29	1160.58	1216.3	1796.38	1991.15	2514.56	2419.55	2382.39	2221.79
ENSMUSG00000042333	Tnfrsf14	TRUE	0.537245	6.26803	3.65643e-10	9.64164e-09	843.909	892.441	953.871	897.363	792.411	640.532	608.242	506.935	593.248	668.328
ENSMUSG00000041506	Rrp9	TRUE	-0.667817	-6.2676	3.66656e-10	9.64351e-09	482.691	434.491	464.016	463.818	604.051	672.714	840.042	786.523	853.675	739.968
ENSMUSG00000054752	Fsd1l	TRUE	-0.95024	-6.26749	3.66919e-10	9.64351e-09	1009.07	1077.05	807.453	1199.01	1476.26	1706.7	2293.89	2407.94	2158.63	2195.4
ENSMUSG00000021669	Col4a3bp	TRUE	0.310338	6.2662	3.69974e-10	9.70788e-09	8948.42	9320.15	9378.29	9277.43	8037.31	7517.17	7323.94	7261.55	7024.02	7130.09
ENSMUSG00000049751	Rpl36al	TRUE	-0.306434	-6.25995	3.85109e-10	1.00839e-08	1947.81	1825.68	1933.58	2030.42	2053.4	2244.46	2407.01	2510.49	2472.65	2472.53
ENSMUSG00000071072	Ptges3	TRUE	-0.444369	-6.25931	3.86691e-10	1.00839e-08	2446.48	2557.99	2303.93	2472.61	2888.5	3085.35	3542.82	3433.42	3599.91	3581.07
ENSMUSG00000038295	Atg9b	TRUE	-1.33352	-6.25927	3.86793e-10	1.00839e-08	89.5055	122.392	83.9751	167.58	184.649	280.298	343.063	319.253	345.043	347.832
ENSMUSG00000006763	Saal1	TRUE	-0.353982	-6.25925	3.86827e-10	1.00839e-08	626.539	651.737	583.519	642.209	684.777	812.863	840.042	816.513	829.231	780.501
ENSMUSG00000022885	St6gal1	TRUE	0.528791	6.25797	3.9003e-10	1.01509e-08	11806.2	11485.5	11376.5	12300.4	9565.54	8929.04	7359.17	7250.91	7382.22	8264.08
ENSMUSG00000028218	Fam92a	TRUE	-0.316975	-6.25703	3.92376e-10	1.01822e-08	1008	996.474	944.181	931.96	874.993	1209.43	1160.85	1207.36	1181.79	1162.27
ENSMUSG00000031353	Rbbp7	TRUE	-0.489269	-6.25698	3.92505e-10	1.01822e-08	5989.41	6024.74	5409.93	5989.63	7158.61	7667.7	8617.38	8988.42	8941.02	8704.29
ENSMUSG00000045231	BC106179	TRUE	1.17675	6.24567	4.21981e-10	1.09292e-08	295.155	245.804	273.457	302.725	157.74	133.92	93.647	107.385	107.179	121.6
ENSMUSG00000028729	Ebna1bp2	TRUE	-0.475546	-6.2444	4.25426e-10	1.10006e-08	1736.83	1731.85	1642.9	1762.29	2123.92	2288.06	2637.88	2587.88	2491.45	2509.29
ENSMUSG00000010307	Tmem86a	TRUE	0.793374	6.24246	4.30746e-10	1.11202e-08	2384.68	2712	2512.79	2287.73	1878.03	1744.07	1209.99	1216.06	1240.09	1384.73
ENSMUSG00000024401	Tnf	TRUE	-1.53903	-6.24097	4.34878e-10	1.11889e-08	571.131	573.202	396.19	512.47	1103.25	1293.52	2149.25	2143.83	1920.77	1668.46
ENSMUSG00000054510	Gm14461	FALSE	1.93272	6.24086	4.35171e-10	1.11889e-08	645.719	834.305	1193.95	836.818	313.624	284.45	227.164	127.701	161.709	200.781
ENSMUSG00000021287	Xrcc3	TRUE	-0.859363	-6.24074	4.35503e-10	1.11889e-08	110.816	94.8537	83.9751	89.7363	133.615	178.56	198.42	179.942	179.573	197.011
ENSMUSG00000035125	Gcfc2	TRUE	-0.64939	-6.23962	4.38631e-10	1.12512e-08	1000.54	898.561	783.767	986.018	1205.32	1471.04	1600.34	1574.01	1436.58	1566.66
ENSMUSG00000022945	Chaf1b	TRUE	-1.21034	-6.23886	4.40768e-10	1.12879e-08	657.44	582.382	391.884	633.56	952.007	1182.44	1630.94	1587.56	1472.31	1574.2
ENSMUSG00000018809	Smyd4	TRUE	-0.556271	-6.23573	4.49672e-10	1.14975e-08	382.53	435.511	369.275	415.165	474.148	558.519	623.077	683.975	605.47	585.376
ENSMUSG00000035273	Hpse	TRUE	0.758631	6.23289	4.57904e-10	1.16893e-08	12040.6	12248.4	15209.2	13365.3	8941.07	7756.98	7557.59	6678.19	6961.02	7575.01
ENSMUSG00000032434	Cmtm6	TRUE	0.321538	6.23257	4.58849e-10	1.16948e-08	10890.9	11047.9	11696.2	11348.9	9770.6	8881.28	8598.84	8478.58	8787.78	9065.32
ENSMUSG00000032766	Gng11	TRUE	0.500529	6.23037	4.65328e-10	1.18411e-08	663.833	604.82	663.188	686.537	642.094	461.972	413.53	534.99	466.325	427.956
ENSMUSG00000078866	Gm14420	TRUE	0.712579	6.2298	4.67042e-10	1.18506e-08	202.453	230.505	231.47	207.583	194.855	121.462	135.371	143.18	142.906	107.46
ENSMUSG00000030930	Chst15	TRUE	1.73971	6.22959	4.67658e-10	1.18506e-08	541.295	576.262	703.022	364.351	322.903	251.23	91.7926	136.408	139.145	132.911
ENSMUSG00000015243	Abca1	TRUE	0.885892	6.2295	4.67924e-10	1.18506e-08	51035.2	52077.8	57105.2	51242.7	39536.1	35924.8	22107.2	23202.9	24881.6	29711.8
ENSMUSG00000042770	Hebp1	TRUE	0.35562	6.22862	4.70567e-10	1.18987e-08	1840.19	1907.27	1903.44	2134.21	1927.21	1589.39	1483.52	1395.04	1576.67	1545.92
ENSMUSG00000069310	Hist1h3c	TRUE	-1.1366	-6.22466	4.82606e-10	1.21839e-08	1677.16	1766.52	1014.16	1922.3	2430.12	3291.94	4136.23	3903.59	4061.54	3979.8
ENSMUSG00000058446	Znrf2	TRUE	0.436721	6.22227	4.90019e-10	1.23516e-08	11350.2	12501.3	13404.8	12882	10427.5	9092.02	9176.48	8579.19	8732.31	9164.29
ENSMUSG00000029915	Clec5a	TRUE	-0.825972	-6.22007	4.96918e-10	1.25058e-08	2197.15	2067.4	1722.57	2267.19	3029.53	3458.04	4206.7	4262.51	4003.25	4075.95
ENSMUSG00000032477	Cdc25a	TRUE	-0.664094	-6.21856	5.01735e-10	1.26055e-08	782.108	825.126	770.848	773.029	1048.51	1130.53	1345.36	1480.17	1396.15	1305.55
ENSMUSG00000026192	Atic	TRUE	-0.683429	-6.21834	5.02457e-10	1.26055e-08	2637.22	2777.28	2449.27	2687.76	3640.08	3933.51	4700.9	4999.69	4641.62	4518.99
ENSMUSG00000000804	Usp32	TRUE	0.285052	6.21787	5.03957e-10	1.26234e-08	2978.19	3288.26	3300.87	3200.23	3203.05	2794.67	2520.13	2584.98	2681.37	2529.09
ENSMUSG00000000440	Pparg	TRUE	0.634954	6.21713	5.0634e-10	1.26632e-08	1601.51	1689.01	1739.79	1629.31	1202.54	935.364	1109.86	1021.61	1023.85	969.971
ENSMUSG00000034845	Plvap	TRUE	2.23929	6.21607	5.09751e-10	1.27287e-08	29.8352	26.5183	22.6087	23.7855	33.4038	7.26698	3.70879	7.73946	7.52137	2.8279
ENSMUSG00000028957	Per3	TRUE	0.981317	6.21088	5.26873e-10	1.31347e-08	1928.63	1863.42	2103.68	1774.18	1175.63	1150.26	833.551	803.937	805.726	887.019
ENSMUSG00000040181	Fmo1	TRUE	5.41766	6.21065	5.27652e-10	1.31347e-08	196.06	113.213	217.474	90.8174	2.78365	4.15256	1.8544	2.9023	2.82051	2.8279
ENSMUSG00000032449	Slc25a36	TRUE	0.306119	6.21011	5.29472e-10	1.31595e-08	7360.77	7404.71	7762.31	7751.92	6955.4	6486.29	5909.03	6165.45	5883.59	5671.83
ENSMUSG00000005362	Crbn	TRUE	0.237829	6.20716	5.3949e-10	1.33877e-08	4362.33	4264.34	4223.52	4241.39	3955.56	3530.71	3573.42	3449.87	3548.2	3741.32
ENSMUSG00000040675	Mthfd1l	TRUE	-0.779336	-6.2039	5.50796e-10	1.36471e-08	947.267	1000.55	884.968	845.467	1370.48	1594.58	1763.53	1869.08	1775.98	1666.58
ENSMUSG00000037406	Htra4	TRUE	1.52908	6.20225	5.56627e-10	1.37703e-08	43.6872	44.877	46.294	58.3826	42.6826	15.5721	20.3984	10.6418	15.0427	19.7953
ENSMUSG00000024773	Atg2a	TRUE	0.584542	6.20117	5.60454e-10	1.38435e-08	1541.84	1510.52	1751.63	1609.85	1326.87	1194.9	983.757	898.745	1035.13	1049.15
ENSMUSG00000087370	Tmem170b	TRUE	0.368901	6.19817	5.71246e-10	1.40884e-08	3980.87	4304.12	4007.12	4558.17	4000.1	3414.44	2993	3208.97	3435.38	3094.67
ENSMUSG00000039956	Mrap	TRUE	2.99055	6.19734	5.74268e-10	1.41411e-08	182.208	128.512	138.882	161.093	24.1249	28.0298	8.34478	14.5115	15.9829	13.1969
ENSMUSG00000020422	Tns3	TRUE	0.301714	6.19171	5.95158e-10	1.4633e-08	16851.5	19087	18786.7	17711.6	18639.3	14326.3	13882.9	15040.7	15577.7	15062.4
ENSMUSG00000087651	1500009L16Rik	TRUE	3.16056	6.19066	5.99122e-10	1.47079e-08	491.215	350.857	633.043	227.044	58.4566	64.3646	16.6896	43.5345	34.7863	37.7054
ENSMUSG00000022471	Xrcc6	TRUE	-0.460761	-6.18881	6.06203e-10	1.48589e-08	1091.12	1146.4	1047.54	1143.87	1348.21	1493.88	1655.05	1616.58	1665.04	1524.24
ENSMUSG00000051343	Rab11fip5	TRUE	0.575666	6.1879	6.09715e-10	1.49222e-08	9078.42	9029.46	10096.4	9276.35	7068.61	6452.04	5723.6	5573.38	5741.62	6399.54
ENSMUSG00000037972	Snn	TRUE	0.998043	6.18731	6.11994e-10	1.49551e-08	932.349	852.664	1007.7	807.626	674.57	587.587	331.937	368.592	445.641	407.218
ENSMUSG00000028121	Bcar3	TRUE	-0.385326	-6.18605	6.16893e-10	1.50349e-08	1129.47	1147.42	1218.72	1110.35	1183.05	1365.15	1659.68	1503.39	1450.68	1580.8
ENSMUSG00000047514	Tspyl1	TRUE	0.315299	6.18599	6.1714e-10	1.50349e-08	6436.94	6326.64	6718.01	6704.27	5687.92	5105.57	5018	5026.78	5291.28	5170.35
ENSMUSG00000034659	Tmem109	TRUE	-0.686475	-6.18539	6.19474e-10	1.5068e-08	1533.32	1577.84	1434.04	1622.82	2044.12	2158.29	2873.39	2721.39	2849.66	2615.81
ENSMUSG00000030095	Tmem43	TRUE	-0.24985	-6.18516	6.20382e-10	1.5068e-08	8092.79	7952.42	7801.07	8033.02	8748.07	9196.88	9674.39	9798.16	9964.87	9678.97
ENSMUSG00000067150	Xpo5	TRUE	-0.294647	-6.18385	6.2556e-10	1.51708e-08	2207.8	2239.77	2208.11	2292.06	2490.44	2812.32	2738.94	2932.29	2871.28	2680.85
ENSMUSG00000039774	Galnt12	TRUE	-0.474219	-6.18354	6.26804e-10	1.5178e-08	789.567	835.325	773.001	860.603	964.997	1047.48	1244.3	1160.92	1208.12	1208.46
ENSMUSG00000030254	Rad18	TRUE	-0.974441	-6.18313	6.28429e-10	1.51943e-08	896.121	917.939	663.188	911.418	1296.25	1470.01	1993.48	1973.56	1887.86	1883.38
ENSMUSG00000049037	Clec4a1	TRUE	0.765779	6.18133	6.35627e-10	1.53452e-08	2591.4	2559.01	2801.32	2450.99	1722.15	1462.74	1504.84	1226.7	1417.78	1517.64
ENSMUSG00000040037	Negr1	TRUE	4.62941	6.18071	6.38122e-10	1.53822e-08	250.402	205.006	232.546	123.252	17.6298	15.5721	0.927198	9.67433	1.88034	5.65581
ENSMUSG00000027006	Dnajc10	TRUE	-0.172333	-6.1784	6.47565e-10	1.55864e-08	10563.8	10592	10114.7	10893.8	10526.8	11481.8	11985.9	12023.3	11994.7	11887.6
ENSMUSG00000006378	Gcat	TRUE	-0.857699	-6.17555	6.59317e-10	1.58454e-08	464.576	471.209	360.662	485.441	643.95	751.613	974.485	878.429	886.581	907.757
ENSMUSG00000027220	Syt13	TRUE	3.19305	6.17508	6.61282e-10	1.58688e-08	827.926	854.704	964.637	542.742	167.947	135.996	37.0879	85.1341	48.8889	60.3286
ENSMUSG00000008393	Carhsp1	TRUE	-0.240178	-6.17425	6.64786e-10	1.5929e-08	2415.58	2499.86	2478.34	2378.55	2450.54	2806.09	2751.92	2978.73	3034.87	2865.61
ENSMUSG00000025337	Sbds	TRUE	0.212676	6.17225	6.73246e-10	1.61076e-08	2034.12	2048.03	2087.53	2071.5	2032.06	1708.78	1815.45	1749.12	1755.3	1832.48
ENSMUSG00000001016	Ilf2	TRUE	-0.480998	-6.17039	6.8123e-10	1.62743e-08	2055.43	1977.65	1772.09	2099.61	2406	2704.35	2972.6	3010.65	2850.6	2856.18
ENSMUSG00000041445	Mmrn2	TRUE	2.88104	6.1694	6.85507e-10	1.63293e-08	25.573	32.6378	30.1449	18.3797	13.9182	3.11442	3.70879	3.86973	4.70085	0.942634
ENSMUSG00000034908	Sidt2	TRUE	0.704078	6.16938	6.85573e-10	1.63293e-08	4440.11	4378.57	4908.24	4003.54	3280.06	3104.04	2390.32	2395.36	2505.56	2501.75
ENSMUSG00000044734	Serpinb1a	TRUE	1.53341	6.16584	7.01094e-10	1.66742e-08	446.462	476.309	683.643	328.673	243.105	117.31	164.114	166.398	135.385	168.732
ENSMUSG00000026170	Cyp27a1	TRUE	1.20718	6.1651	7.04371e-10	1.67272e-08	2175.84	1989.89	2612.92	2187.19	1228.52	1160.64	891.038	681.073	746.496	936.036
ENSMUSG00000029428	Stx2	TRUE	-0.232113	-6.1647	7.06164e-10	1.6745e-08	4326.1	4324.51	4138.46	4672.77	4372.18	5086.88	5068.99	5099.34	5299.74	5089.28
ENSMUSG00000031925	Maml2	TRUE	0.637162	6.16299	7.13821e-10	1.69015e-08	1352.17	1494.2	1495.4	1308.2	1196.04	1078.63	776.065	834.894	900.684	812.551
ENSMUSG00000047747	Rnf150	TRUE	0.419018	6.16047	7.25306e-10	1.71312e-08	9614.39	10263.6	10673.4	9801.8	8349.08	7809.92	7017.96	7075.8	7254.36	7266.77
ENSMUSG00000028843	Sh3bgrl3	TRUE	-0.644697	-6.16039	7.25661e-10	1.71312e-08	5033.62	5855.43	4674.61	5538.78	6879.32	8048.69	9388.81	9294.13	9078.29	7940.75
ENSMUSG00000075032	Hist1h3i	TRUE	-1.16472	-6.1588	7.32968e-10	1.72782e-08	969.643	1097.45	587.826	1116.84	1433.58	2007.76	2653.64	2303.46	2475.47	2232.16
ENSMUSG00000005824	Tnfsf14	TRUE	-0.736342	-6.15704	7.41189e-10	1.74246e-08	209.912	187.668	183.023	201.096	240.321	266.802	366.243	346.341	359.145	364.8
ENSMUSG00000042476	Abcb4	TRUE	-0.544949	-6.157	7.41355e-10	1.74246e-08	1507.74	1538.06	1331.76	1648.77	1758.34	1933.02	2407.93	2298.62	2389.91	2329.25
ENSMUSG00000028874	Fgr	TRUE	1.01184	6.156	7.46069e-10	1.75097e-08	173.683	223.365	174.41	278.939	225.475	98.6232	115.9	89.9712	104.359	124.428
ENSMUSG00000026932	Nacc2	TRUE	0.48456	6.15442	7.53532e-10	1.76239e-08	4078.9	4386.73	4613.25	3990.56	3479.56	3181.9	2776.96	2809.42	2983.16	2934.42
ENSMUSG00000027358	Bmp2	TRUE	1.68365	6.15436	7.53811e-10	1.76239e-08	136.389	107.093	169.027	87.574	64.9517	33.2205	41.7239	29.9904	39.4872	31.1069
ENSMUSG00000051747	Ttn	TRUE	2.9556	6.15427	7.54239e-10	1.76239e-08	24.5075	13.2591	17.2257	21.6232	27.8365	3.11442	1.8544	4.83716	0.940171	2.8279
ENSMUSG00000034563	Ccpg1	TRUE	0.641214	6.15311	7.59791e-10	1.77277e-08	541.295	629.299	651.345	650.858	494.561	436.019	343.991	361.82	384.53	376.111
ENSMUSG00000050212	Eva1b	TRUE	0.771484	6.15041	7.72829e-10	1.80057e-08	424.086	422.252	509.234	408.678	338.677	293.793	224.382	256.37	234.103	223.404
ENSMUSG00000010517	Faf1	TRUE	-0.328297	-6.14999	7.74859e-10	1.80267e-08	2936.63	3063.88	2795.94	3087.79	3298.62	3549.4	3908.14	3937.45	3878.2	3792.22
ENSMUSG00000022476	Polr3h	TRUE	-0.524734	-6.1483	7.83168e-10	1.81936e-08	486.953	462.03	470.476	462.736	556.729	604.197	735.268	684.942	725.812	759.763
ENSMUSG00000047678	Gpr82	TRUE	1.99472	6.14667	7.91247e-10	1.83546e-08	147.045	183.588	235.776	183.797	100.211	79.9367	32.4519	27.0881	44.188	30.1643
ENSMUSG00000010755	Cars	TRUE	-0.480983	-6.14157	8.17095e-10	1.89006e-08	2279.19	2304.03	2076.77	2114.75	2765.09	3169.44	3111.68	3188.66	3281.2	3360.49
ENSMUSG00000005899	Smpd4	TRUE	-0.437968	-6.14156	8.17144e-10	1.89006e-08	1256.27	1167.82	1067.99	1191.44	1366.77	1537.48	1753.33	1674.63	1632.14	1601.54
ENSMUSG00000097365	AC140312.1	FALSE	-0.855576	-6.141	8.20017e-10	1.89397e-08	221.633	195.827	186.252	183.797	257.023	304.175	438.565	435.345	355.385	358.201
ENSMUSG00000021281	Tnfaip2	TRUE	0.722584	6.14061	8.22029e-10	1.89588e-08	12642.7	13311.1	15179	13554.5	10074	8767.09	7799.59	6549.52	7288.2	8840.97
ENSMUSG00000036678	Aaas	TRUE	-0.497707	-6.13703	8.40781e-10	1.93634e-08	855.63	891.421	764.389	888.713	1030.88	1199.05	1288.81	1309.9	1300.26	1162.27
ENSMUSG00000024052	Lpin2	TRUE	0.361803	6.13298	8.62454e-10	1.9834e-08	6891.93	7021.22	7423.18	7688.13	6534.15	6082.46	5267.41	5355.71	5442.65	5522.89
ENSMUSG00000073418	C4b	TRUE	4.24316	6.13254	8.64893e-10	1.98615e-08	470.97	286.601	592.132	252.991	25.9807	21.8009	16.6896	17.4138	11.2821	18.8527
ENSMUSG00000032594	Ip6k1	TRUE	0.608525	6.13026	8.77381e-10	2.01194e-08	6024.58	5950.29	6569.44	6178.83	4521.57	4313.47	3668	3575.63	3771.97	3850.66
ENSMUSG00000039699	Batf2	TRUE	0.957388	6.12919	8.83285e-10	2.02258e-08	198.191	190.727	156.108	168.661	225.475	73.7079	109.409	113.19	101.538	85.7797
ENSMUSG00000009185	Ccl8	TRUE	2.27038	6.12563	9.03281e-10	2.06415e-08	101.227	76.495	119.503	69.1942	36.1874	26.9916	12.9808	13.5441	19.7436	10.369
ENSMUSG00000003363	Pld3	TRUE	0.444436	6.1255	9.04018e-10	2.06415e-08	11595.2	12103.5	13129.2	12305.8	10628.9	8353.91	9607.63	7875.87	8891.2	9185.97
ENSMUSG00000033004	Mycbp2	TRUE	0.271965	6.12335	9.16267e-10	2.08914e-08	13373.6	13275.4	14126.1	12948	12116.3	11024	10991.9	11229	10614.5	10665
ENSMUSG00000039231	Suv39h1	TRUE	-0.762477	-6.12294	9.18638e-10	2.09157e-08	1265.86	1260.64	1034.62	1369.83	1783.39	2108.46	2414.42	2297.65	2306.24	2267.04
ENSMUSG00000034667	Xpot	TRUE	-0.413361	-6.12248	9.21316e-10	2.09469e-08	4588.22	4677.41	4519.58	4650.07	5595.13	6138.52	6246.54	6632.72	6801.2	6189.34
ENSMUSG00000031431	Tsc22d3	TRUE	0.620751	6.12163	9.26239e-10	2.10189e-08	4734.2	5732.02	5881.49	6477.23	4555.9	3872.26	3390.76	3455.67	3734.36	3352.95
ENSMUSG00000024493	Lars	TRUE	-0.285287	-6.1214	9.27582e-10	2.10189e-08	6458.25	6289.93	6252.91	6278.3	7051.9	8244.9	7533.49	7989.06	8026.24	7614.6
ENSMUSG00000034424	Gcsh	TRUE	-0.717858	-6.12125	9.28425e-10	2.10189e-08	1814.62	1781.82	1459.87	1810.94	2305.79	2508.14	3134.86	3256.38	3121.37	3069.22
ENSMUSG00000071324	Armc2	TRUE	0.786875	6.1196	9.38088e-10	2.12077e-08	198.191	229.485	244.389	212.989	168.875	133.92	127.026	108.352	114.701	126.313
ENSMUSG00000041153	Osgin2	TRUE	-0.722774	-6.11565	9.61656e-10	2.17098e-08	887.597	806.767	822.525	831.412	1143.15	1229.16	1607.76	1487.91	1423.42	1666.58
ENSMUSG00000018433	Nol11	TRUE	-0.408376	-6.11496	9.658e-10	2.17727e-08	1808.23	1667.59	1614.91	1717.96	1971.75	2113.65	2368.06	2399.23	2443.5	2331.13
ENSMUSG00000027959	Sass6	TRUE	-0.594281	-6.11021	9.94983e-10	2.2399e-08	787.436	816.966	759.006	896.282	1073.56	1190.75	1333.31	1348.6	1320	1352.68
ENSMUSG00000068394	Cep152	TRUE	-0.543257	-6.10832	1.00687e-09	2.26349e-08	902.514	975.056	922.649	1004.4	1204.39	1298.71	1485.37	1568.21	1486.41	1463.91
ENSMUSG00000047832	Cdca4	TRUE	-0.489128	-6.10307	1.04051e-09	2.33407e-08	1569.54	1493.18	1309.15	1490.92	1752.77	1938.21	2125.14	2288.95	2165.21	2174.66
ENSMUSG00000030678	Maz	TRUE	-0.305895	-6.10296	1.04119e-09	2.33407e-08	2855.65	2614.09	2533.25	2615.33	2871.79	3133.1	3451.96	3350.22	3335.73	3406.68
ENSMUSG00000037572	Wdhd1	TRUE	-1.16575	-6.10223	1.04596e-09	2.3415e-08	1104.97	1072.97	754.699	1222.79	1867.83	2397.06	2835.37	2902.3	2679.49	2702.53
ENSMUSG00000031530	Dusp4	TRUE	-0.96252	-6.10144	1.05119e-09	2.34796e-08	1666.51	1275.94	1130.43	1232.52	1668.33	2027.49	3344.4	2531.77	2527.18	3159.71
ENSMUSG00000052033	Pfdn4	TRUE	-0.331093	-6.10135	1.05179e-09	2.34796e-08	1078.33	1054.61	987.246	1081.16	1147.79	1259.26	1401	1351.5	1325.64	1393.21
ENSMUSG00000096802	Gm15433	FALSE	5.96894	6.10104	1.05381e-09	2.3492e-08	8.52434	16.3189	9.68943	8.64928	16.7019	0	0.927198	0	0	0
ENSMUSG00000000538	Tom1l2	TRUE	0.262297	6.1004	1.05805e-09	2.35537e-08	1509.87	1514.6	1539.54	1456.32	1386.26	1259.26	1239.66	1206.39	1231.62	1235.79
ENSMUSG00000000386	Mx1	TRUE	-0.910287	-6.09822	1.07256e-09	2.38436e-08	638.26	410.013	434.948	538.418	487.138	809.749	1018.06	802.002	895.043	1188.66
ENSMUSG00000000958	Slc7a7	TRUE	0.263259	6.08932	1.13389e-09	2.51721e-08	1292.5	1368.75	1380.21	1428.21	1330.58	1140.92	1111.71	1158.02	1152.65	1101.94
ENSMUSG00000003617	Cp	TRUE	2.80828	6.08709	1.14981e-09	2.54901e-08	2891.88	2121.46	3515.11	1537.41	653.229	543.985	200.275	253.467	266.068	266.766
ENSMUSG00000026399	Cd55	TRUE	1.51948	6.08625	1.15584e-09	2.5562e-08	203.519	143.811	240.083	108.116	108.562	49.8307	61.1951	55.1437	60.1709	53.7302
ENSMUSG00000040253	Gbp7	TRUE	1.00632	6.0862	1.15624e-09	2.5562e-08	2172.64	1881.78	2252.25	1955.82	1276.77	1260.3	914.218	822.318	828.291	923.782
ENSMUSG00000020649	Rrm2	TRUE	-1.31301	-6.08576	1.15942e-09	2.55967e-08	2151.33	2195.92	1300.54	2402.34	3676.27	4551.2	6126	6268	6333.93	5859.42
ENSMUSG00000019806	Aig1	TRUE	0.357572	6.08423	1.17051e-09	2.58061e-08	775.715	828.185	733.167	807.626	830.454	608.35	634.204	579.492	640.256	640.991
ENSMUSG00000028063	Lmna	TRUE	-0.384302	-6.08346	1.17619e-09	2.58955e-08	11049.7	11055.1	10515.2	10608.3	12276.8	12786.8	15052.1	14707.9	15269.3	14632.5
ENSMUSG00000020077	Srgn	TRUE	-0.289111	-6.0807	1.19656e-09	2.63079e-08	3524.81	3811.49	3618.46	3820.82	3796.89	4144.25	4736.13	4679.47	4620	4512.39
ENSMUSG00000033060	Lmo7	TRUE	2.05504	6.07941	1.20625e-09	2.64846e-08	412.365	466.109	642.732	247.586	447.239	202.437	48.2143	102.548	92.1367	88.6076
ENSMUSG00000026207	Speg	TRUE	-0.417076	-6.07334	1.25274e-09	2.74677e-08	2663.86	2582.47	2518.18	2803.45	2991.49	3287.79	4016.62	3483.73	3650.68	3666.85
ENSMUSG00000035443	Thyn1	TRUE	-0.426364	-6.07276	1.25728e-09	2.75295e-08	1468.32	1544.18	1416.81	1565.52	1774.11	1974.54	2143.68	2161.24	2205.64	1958.79
ENSMUSG00000086938	4930481A15Rik	TRUE	1.34028	6.07248	1.25949e-09	2.75401e-08	136.389	169.309	204.555	164.336	96.4997	62.2884	43.5783	60.9483	69.5726	67.8697
ENSMUSG00000027171	Prrg4	TRUE	-0.833256	-6.07157	1.26663e-09	2.76289e-08	343.105	374.315	259.461	339.484	456.518	545.023	676.855	685.91	635.555	618.368
ENSMUSG00000024735	Prpf19	TRUE	-0.378426	-6.07153	1.267e-09	2.76289e-08	3048.52	3248.49	2788.4	3155.91	3426.67	3826.58	4266.04	4135.78	4233.59	3908.16
ENSMUSG00000029686	Cul1	TRUE	-0.197771	-6.0706	1.2743e-09	2.77503e-08	7881.82	7630.12	7678.34	7630.83	8122.68	8514.82	8873.29	9149.01	9105.55	9024.78
ENSMUSG00000063229	Ldha	TRUE	-0.503291	-6.06709	1.30245e-09	2.83248e-08	17422.7	18346.6	17048	17937.5	21857.2	23092.4	27128.9	27968.5	27971	25114.6
ENSMUSG00000047786	Lix1	TRUE	-1.61965	-6.06481	1.32108e-09	2.8691e-08	20.2453	23.4585	22.6087	15.1362	32.4759	43.6019	79.7391	88.0364	73.3333	66.927
ENSMUSG00000001663	Gstt1	TRUE	2.04919	6.06213	1.34331e-09	2.91342e-08	605.228	443.671	585.672	461.655	153.101	159.873	64.9039	96.7433	125.983	96.1487
ENSMUSG00000068882	Ssb	TRUE	-0.291639	-6.06106	1.35223e-09	2.9288e-08	9216.94	9232.43	8656.97	9346.63	10013.7	10789.4	11741.1	11986.5	11173	11190
ENSMUSG00000066839	Ecsit	TRUE	-0.508165	-6.06028	1.35889e-09	2.93924e-08	318.597	319.239	306.832	328.673	386.927	440.171	469.162	509.837	489.829	455.292
ENSMUSG00000039007	Cpq	TRUE	0.44821	6.05485	1.40548e-09	3.0359e-08	4312.25	4215.38	4563.72	3816.49	3501.83	3147.64	2878.95	2911.01	2961.54	3058.85
ENSMUSG00000033423	Eri3	TRUE	0.229268	6.05298	1.42189e-09	3.06603e-08	1876.42	1814.46	1899.13	1810.94	1739.78	1583.16	1543.79	1551.76	1540	1576.08
ENSMUSG00000027900	Dram2	TRUE	0.239692	6.05283	1.42325e-09	3.06603e-08	7548.3	7871.84	7586.83	8298.98	7625.33	6874.56	6553.44	6279.61	6575.55	6688.93
ENSMUSG00000022564	Grina	TRUE	0.368014	6.05253	1.42591e-09	3.06761e-08	4002.18	4006.3	4276.27	3928.94	3454.5	3242.11	3063.46	2916.81	2981.28	3034.34
ENSMUSG00000027882	Stxbp3a	TRUE	0.325524	6.04779	1.46846e-09	3.15493e-08	3900.95	4218.44	4128.78	4388.43	3673.48	3349.04	3302.68	3118.04	3210.68	3224.75
ENSMUSG00000032478	Nme6	TRUE	-0.659674	-6.04739	1.47207e-09	3.15844e-08	316.466	310.06	294.989	357.864	389.71	447.438	558.173	595.939	545.299	491.113
ENSMUSG00000024194	Cuta	TRUE	-0.287411	-6.04674	1.47803e-09	3.16697e-08	941.939	918.959	894.658	966.557	1003.04	1123.27	1160.85	1201.55	1146.07	1137.76
ENSMUSG00000020358	Hnrnpab	TRUE	-0.711277	-6.04644	1.48079e-09	3.16865e-08	10066.2	9769.94	8564.38	9542.32	13437.6	14206.9	17202.3	17796.9	17232.4	17687.6
ENSMUSG00000037849	Gm4955	TRUE	-1.20076	-6.04389	1.50445e-09	3.21499e-08	40.4906	22.4385	32.2981	41.0841	39.8989	87.2037	73.2487	68.6877	82.735	93.3208
ENSMUSG00000036087	Slain2	TRUE	-0.297066	-6.04235	1.51886e-09	3.24145e-08	3707.02	3640.14	3453.74	3709.46	4009.38	4230.42	4617.45	4674.64	4614.36	4619.85
ENSMUSG00000064339	mt-Rnr2	FALSE	0.533771	6.04204	1.52175e-09	3.2433e-08	183283	229827	235461	213644	216035	129659	137727	151753	161028	164628
ENSMUSG00000027221	Chst1	TRUE	1.52757	6.04095	1.53207e-09	3.26095e-08	205.65	182.568	193.789	181.635	86.293	67.4791	41.7239	74.4923	52.6496	58.4433
ENSMUSG00000044906	4930503L19Rik	TRUE	-0.753899	-6.04026	1.53868e-09	3.27066e-08	1385.2	1354.47	1047.54	1326.58	1792.67	2121.96	2457.08	2564.66	2248.89	2257.61
ENSMUSG00000027823	Gmps	TRUE	-0.296389	-6.03916	1.54919e-09	3.28865e-08	4149.22	4157.25	4060.95	4374.37	4714.57	5045.36	5279.47	5491.15	5257.44	5280.64
ENSMUSG00000023004	Tuba1b	TRUE	-1.01488	-6.03789	1.56143e-09	3.31023e-08	935.546	1029.11	729.937	1087.65	1432.65	1576.93	2323.56	2250.25	2246.07	2143.55
ENSMUSG00000004798	Ulk2	TRUE	0.412435	6.03664	1.57361e-09	3.32855e-08	7407.65	7906.52	8209.1	8236.28	7346.97	6721.95	5535.37	5865.54	5881.71	5379.61
ENSMUSG00000031750	Il34	TRUE	2.0396	6.03657	1.57423e-09	3.32855e-08	124.668	106.073	128.116	70.2754	54.745	40.4874	12.9808	21.2835	21.6239	21.6806
ENSMUSG00000038070	Cntln	TRUE	-0.299783	-6.03512	1.58842e-09	3.35412e-08	1335.12	1284.1	1161.66	1264.96	1329.65	1561.36	1569.75	1588.52	1503.33	1627.93
ENSMUSG00000027203	Dut	TRUE	-0.917244	-6.03334	1.60609e-09	3.38697e-08	995.216	975.056	769.772	1035.75	1495.75	1732.65	2097.32	2083.85	2121.97	1922.97
ENSMUSG00000020492	Ska2	TRUE	-0.782783	-6.03256	1.61382e-09	3.39879e-08	1230.7	1287.16	907.577	1325.5	1593.17	1952.74	2380.12	2228.97	2294.96	2060.6
ENSMUSG00000019359	Gdpd2	TRUE	4.64126	6.03018	1.63776e-09	3.44124e-08	105.489	53.0365	89.3581	36.7594	4.63941	3.11442	2.78159	2.9023	1.88034	0.942634
ENSMUSG00000025403	Shmt2	TRUE	-0.555942	-6.03013	1.63828e-09	3.44124e-08	1077.26	1177	1035.69	979.531	1357.49	1740.96	1646.7	1738.48	1651.88	1499.73
ENSMUSG00000046318	Ccbe1	TRUE	-0.83373	-6.0295	1.64472e-09	3.44599e-08	79.9157	92.8139	97.9709	77.8435	82.5815	155.721	131.662	179.942	136.325	164.961
ENSMUSG00000047153	Khnyn	TRUE	0.516439	6.02948	1.64485e-09	3.44599e-08	1872.16	2118.4	2447.12	2201.24	1845.56	1594.58	1392.65	1475.33	1405.56	1461.08
ENSMUSG00000092009	Myh15	TRUE	2.12363	6.02881	1.65168e-09	3.4558e-08	51.146	64.2558	47.3706	91.8986	96.4997	18.6865	27.8159	8.70689	15.0427	10.369
ENSMUSG00000037531	Mrpl47	TRUE	-0.458982	-6.0275	1.66512e-09	3.47937e-08	569	569.122	567.37	544.905	673.642	725.659	852.095	811.676	794.444	838.002
ENSMUSG00000021048	Mthfd1	TRUE	-0.676553	-6.02589	1.6818e-09	3.50964e-08	1547.17	1701.25	1444.8	1658.5	2185.16	2356.58	2887.3	2853.93	2882.56	2667.66
ENSMUSG00000022504	Ciita	TRUE	1.58923	6.02566	1.68418e-09	3.51003e-08	71.3913	101.993	117.35	95.1421	101.139	23.8772	27.8159	24.1858	29.1453	56.5581
ENSMUSG00000031697	Orc6	TRUE	-0.857941	-6.02335	1.70846e-09	3.54821e-08	831.123	848.584	718.095	890.876	1263.78	1432.63	1803.4	1786.85	1697.01	1534.61
ENSMUSG00000002763	Pex6	TRUE	0.347413	6.02328	1.70914e-09	3.54821e-08	928.087	943.438	1014.16	975.206	910.252	812.863	737.123	698.486	735.214	766.362
ENSMUSG00000027635	Dsn1	TRUE	-0.710656	-6.02325	1.70944e-09	3.54821e-08	700.061	718.033	595.362	803.302	944.584	1099.39	1363.91	1217.03	1199.66	1278.21
ENSMUSG00000072596	Ear2	TRUE	2.86328	6.02307	1.71137e-09	3.54821e-08	20.2453	27.5382	19.3789	12.9739	31.548	3.11442	0.927198	4.83716	3.76068	2.8279
ENSMUSG00000022321	Cdh10	TRUE	-3.38175	-6.02101	1.73333e-09	3.58909e-08	1.06554	1.01993	2.15321	1.08116	3.71153	30.106	12.9808	22.251	13.1624	17.9101
ENSMUSG00000039497	Dse	TRUE	0.322159	6.01863	1.75904e-09	3.63762e-08	16739.7	16145.5	16670.1	16694.2	13998	13110.7	12821.3	12708.2	12823.9	12719.9
ENSMUSG00000060131	Atp8b4	TRUE	-1.10683	-6.01794	1.76651e-09	3.64836e-08	4876.99	4653.95	3402.07	5316.06	7670.8	8763.97	12958.5	11502.8	11381.7	11220.2
ENSMUSG00000070923	Klhl9	TRUE	0.451973	6.01736	1.77282e-09	3.65666e-08	16586.2	16811.6	17734.9	17011	13478.4	12887.5	11528.8	11544.4	11958	11749
ENSMUSG00000026281	Dtymk	TRUE	-0.724131	-6.01611	1.78662e-09	3.68039e-08	1012.27	1067.87	844.057	1055.21	1400.17	1610.15	1951.75	1812.97	1745.9	1769.32
ENSMUSG00000030056	Isy1	TRUE	-0.262992	-6.01582	1.7898e-09	3.68221e-08	1585.53	1581.92	1573.99	1669.31	1703.59	1825.05	1997.19	1956.15	1962.14	1996.5
ENSMUSG00000017499	Cdc6	TRUE	-1.46093	-6.01535	1.79496e-09	3.68807e-08	421.955	427.352	297.143	450.844	847.156	972.737	1489.08	1542.09	1477.01	1251.82
ENSMUSG00000053477	Tcf4	TRUE	0.440647	6.01333	1.81747e-09	3.72955e-08	10905.8	11478.3	11866.3	11113.2	9309.44	8884.4	7480.64	7998.73	7958.55	7960.55
ENSMUSG00000026274	Pask	TRUE	-0.995295	-6.01226	1.82951e-09	3.74944e-08	457.118	499.767	325.134	465.98	702.407	910.448	956.869	1064.18	999.402	957.717
ENSMUSG00000054408	Spcs3	TRUE	-0.436352	-6.01023	1.85264e-09	3.79199e-08	8050.17	8664.33	7722.48	8852.54	9679.67	10402.2	11965.5	12143.2	12253.2	11383.3
ENSMUSG00000074272	Ceacam1	TRUE	-0.462003	-6.0094	1.86216e-09	3.80661e-08	299.417	322.299	304.679	301.644	308.057	373.73	449.691	449.856	435.299	406.275
ENSMUSG00000061119	Prcp	TRUE	0.43735	6.00533	1.90941e-09	3.89822e-08	3963.82	4203.14	4424.84	4097.6	3381.2	3125.84	2998.56	2792.01	2911.71	2991.92
ENSMUSG00000020328	Nudcd2	TRUE	-0.406953	-6.00418	1.923e-09	3.92095e-08	2402.8	2293.83	2188.74	2389.36	2750.24	2973.23	3237.78	3269.92	3377.09	3089.01
ENSMUSG00000040433	Zbtb38	TRUE	0.597032	6.00208	1.94809e-09	3.96706e-08	6696.93	7247.64	7689.1	6889.15	5368.73	5188.62	4218.75	4322.49	4306.92	4369.11
ENSMUSG00000019303	Psmc3ip	TRUE	-1.17205	-5.99947	1.97968e-09	4.02628e-08	135.324	137.691	100.124	160.012	220.836	261.611	380.151	372.462	339.402	347.832
ENSMUSG00000041057	Wdr43	TRUE	-0.422439	-5.99698	2.01025e-09	4.08282e-08	2759.75	2554.93	2492.34	2548.29	3047.16	3208.89	3751.44	3662.7	3619.66	3721.52
ENSMUSG00000030042	Pole4	TRUE	-0.452661	-5.99679	2.01259e-09	4.08282e-08	1142.26	1206.58	1077.68	1220.63	1402.03	1530.22	1696.77	1750.09	1682.91	1622.27
ENSMUSG00000032586	Traip	TRUE	-1.00317	-5.9965	2.01615e-09	4.0841e-08	259.992	246.824	193.789	311.374	390.638	516.993	590.625	578.525	502.991	624.967
ENSMUSG00000031379	Pir	TRUE	-0.746313	-5.99633	2.01832e-09	4.0841e-08	499.739	453.87	400.497	574.096	521.47	649.875	959.65	827.155	870.598	801.239
ENSMUSG00000030007	Cct7	TRUE	-0.430936	-5.99497	2.03522e-09	4.11309e-08	6369.81	6335.82	5802.89	6436.15	7506.57	7978.1	8939.12	9196.42	8992.73	8644.9
ENSMUSG00000054723	Vmac	TRUE	0.640839	5.99068	2.0896e-09	4.21768e-08	482.691	498.747	552.298	467.061	385.999	332.205	287.431	281.523	332.82	295.987
ENSMUSG00000089872	Rps6kc1	TRUE	0.386891	5.98997	2.09878e-09	4.23086e-08	2798.11	2854.79	3093.08	3006.71	2449.61	2214.35	2217.86	2109	2123.85	2193.51
ENSMUSG00000030346	Rad51ap1	TRUE	-1.28651	-5.98866	2.1158e-09	4.25496e-08	752.273	681.315	440.331	805.464	1231.3	1559.29	2085.27	2034.51	1899.15	1964.45
ENSMUSG00000022557	Bop1	TRUE	-0.532803	-5.98864	2.11605e-09	4.25496e-08	1161.44	1118.87	1064.76	1103.86	1375.12	1451.32	1784.86	1800.39	1759.06	1632.64
ENSMUSG00000027454	Gins1	TRUE	-1.16577	-5.98531	2.15976e-09	4.33741e-08	464.576	426.332	316.521	472.467	751.584	887.609	1203.5	1183.17	1097.18	1086.86
ENSMUSG00000020471	Pold2	TRUE	-0.897048	-5.98409	2.17604e-09	4.36462e-08	359.088	408.993	319.751	371.919	556.729	605.235	815.935	792.327	781.282	763.534
ENSMUSG00000031451	Gas6	TRUE	0.328374	5.98303	2.19028e-09	4.38768e-08	45920.6	44895.4	46798.9	45908.2	39221.6	36676.4	36612.3	33542.8	35287.4	35279
ENSMUSG00000022960	Donson	TRUE	-0.867863	-5.9824	2.19876e-09	4.3943e-08	444.331	456.93	370.352	491.928	663.436	746.422	907.727	980.009	920.427	877.593
ENSMUSG00000026223	Itm2c	TRUE	0.300567	5.98238	2.19907e-09	4.3943e-08	15291.6	14821.7	15528.9	15308.1	13363.4	12478.4	11512.1	11668.2	12326.6	12349.5
ENSMUSG00000055184	Fam72a	TRUE	-0.764775	-5.98206	2.20328e-09	4.39722e-08	267.451	198.887	185.176	232.449	284.86	359.196	428.366	412.126	412.735	375.168
ENSMUSG00000028559	Osbpl9	TRUE	0.236418	5.98128	2.21386e-09	4.41244e-08	10600	10725.6	10802.6	11085.1	9779.88	9321.45	8932.63	8826.86	8867.69	9031.38
ENSMUSG00000031871	Cdh5	TRUE	1.35345	5.9811	2.21642e-09	4.41244e-08	75.6535	60.176	81.8219	61.6261	51.0335	28.0298	25.9616	29.023	29.1453	16.9674
ENSMUSG00000040354	Mars	TRUE	-0.541738	-5.97998	2.2316e-09	4.43715e-08	2052.23	2133.7	2031.55	2128.8	2752.1	2920.29	3285.06	3346.35	3379.91	3228.52
ENSMUSG00000021811	Dnajc9	TRUE	-0.733676	-5.97926	2.24159e-09	4.44772e-08	1602.58	1673.71	1390.97	1845.54	2281.66	2586.01	2966.11	3127.71	3129.83	2817.53
ENSMUSG00000026489	Adck3	TRUE	1.07864	5.97919	2.24248e-09	4.44772e-08	320.728	353.917	403.726	338.403	201.35	182.713	141.861	132.538	156.068	152.707
ENSMUSG00000062593	Lilrb4	TRUE	-0.765219	-5.97816	2.25667e-09	4.47032e-08	33548.6	26078.7	24361.4	27607.4	36846.2	42471.3	59270.2	49975.6	47371.4	53209.8
ENSMUSG00000022142	Nup155	TRUE	-0.646326	-5.97249	2.33656e-09	4.62287e-08	3837.02	3690.12	3064.01	3947.31	4848.18	5440.89	6400.45	6311.53	6166.58	6027.2
ENSMUSG00000076934	Iglv1	FALSE	5.76973	5.97203	2.34319e-09	4.62784e-08	80.9812	13.2591	27.9917	21.6232	12.9903	0	0	0	1.88034	0.942634
ENSMUSG00000004508	Gab2	TRUE	0.256461	5.97191	2.34486e-09	4.62784e-08	3896.69	4137.87	4203.06	4012.18	3816.38	3442.47	3232.21	3218.65	3397.78	3505.66
ENSMUSG00000022157	Mcpt8	TRUE	-1.64562	-5.96753	2.40866e-09	4.7479e-08	56.4737	62.2159	57.06	84.3305	107.634	327.014	152.061	310.546	180.513	182.871
ENSMUSG00000025134	Alyref	TRUE	-0.724517	-5.96652	2.42364e-09	4.77156e-08	2994.17	2811.95	2281.32	2776.42	3738.44	4141.14	5354.57	4975.51	4808.97	4850.8
ENSMUSG00000029730	Mcm7	TRUE	-1.00813	-5.96586	2.43343e-09	4.78495e-08	1727.24	1617.61	1149.81	1781.75	2543.32	3074.97	3787.61	3678.18	3637.52	3564.1
ENSMUSG00000032549	Rab6b	TRUE	0.797222	5.96458	2.45257e-09	4.81667e-08	472.035	557.903	636.273	417.328	445.383	286.526	254.98	294.1	340.342	279.02
ENSMUSG00000020057	Dram1	TRUE	0.189063	5.9616	2.49787e-09	4.89962e-08	2290.92	2244.87	2282.4	2337.47	2253.83	1972.46	2063.94	1968.73	2001.62	1997.44
ENSMUSG00000098168	RP24-422C24.2	FALSE	0.604495	5.96024	2.51874e-09	4.93451e-08	337.777	390.634	357.432	315.699	347.028	234.619	212.328	272.816	204.017	227.175
ENSMUSG00000067455	Hist1h4j	TRUE	-1.13956	-5.95982	2.52523e-09	4.94117e-08	1367.09	1480.94	870.972	1666.07	2057.11	2534.1	3609.58	3294.11	3520.94	3439.67
ENSMUSG00000026819	Slc25a25	TRUE	-0.826937	-5.95922	2.53447e-09	4.95321e-08	640.391	564.023	470.476	547.067	807.257	913.563	1196.09	1049.66	1090.6	1126.45
ENSMUSG00000049553	Polr1a	TRUE	-0.61696	-5.95884	2.54033e-09	4.95859e-08	1454.47	1550.3	1411.43	1410.91	2009.79	2193.59	2499.73	2532.74	2477.35	2319.82
ENSMUSG00000021140	Pcnx	TRUE	0.238855	5.95771	2.55792e-09	4.98685e-08	2266.41	2412.14	2553.7	2401.26	2357.75	2039.94	2046.33	2047.09	2057.09	1970.11
ENSMUSG00000019214	Chtf18	TRUE	-1.11886	-5.95742	2.56253e-09	4.98916e-08	280.238	333.518	187.329	314.618	455.59	630.151	729.705	690.747	644.017	721.115
ENSMUSG00000029430	Ran	TRUE	-0.751998	-5.95724	2.56534e-09	4.98916e-08	3222.2	3370.88	2718.42	3325.65	4538.27	4903.13	5902.54	6320.24	6011.45	5791.55
ENSMUSG00000079499	6530402F18Rik	FALSE	0.713659	5.95507	2.59955e-09	5.04957e-08	213.108	236.624	261.615	211.907	248.672	165.064	114.973	137.375	145.726	152.707
ENSMUSG00000041132	N4bp2l1	TRUE	0.965828	5.9547	2.60543e-09	5.05484e-08	1613.23	1804.26	2204.88	1992.58	1182.12	1136.76	856.731	790.393	836.752	883.248
ENSMUSG00000085823	Gm13012	FALSE	-0.986236	-5.95161	2.65519e-09	5.14372e-08	66.0636	79.5548	46.294	52.9768	65.8796	118.348	134.444	130.603	103.419	130.084
ENSMUSG00000031753	Cog4	TRUE	0.26658	5.95146	2.65766e-09	5.14372e-08	3783.74	3640.14	3873.62	3993.8	3509.25	3279.48	3118.17	3086.11	3099.74	3042.82
ENSMUSG00000040370	Lyrm5	TRUE	0.388085	5.95059	2.67175e-09	5.16474e-08	1531.18	1454.42	1480.33	1557.95	1328.73	1229.16	1069.06	1051.6	1093.42	1174.52
ENSMUSG00000007646	Rad51c	TRUE	-0.865588	-5.95024	2.67754e-09	5.16969e-08	129.996	162.169	117.35	161.093	194.855	241.886	310.611	284.425	299.914	260.167
ENSMUSG00000031654	Cbln1	TRUE	2.4422	5.94931	2.69267e-09	5.19264e-08	27.7041	18.3588	41.9875	20.542	22.2692	4.15256	4.63599	5.8046	5.64103	3.77054
ENSMUSG00000021112	Mpp5	TRUE	0.268356	5.94759	2.72114e-09	5.24123e-08	3793.33	4106.25	4138.46	4081.38	3706.89	3437.28	3202.54	3353.12	3256.75	3210.61
ENSMUSG00000024486	Hbegf	TRUE	-0.996328	-5.94484	2.76735e-09	5.32246e-08	244.009	207.046	225.01	230.287	373.009	535.68	436.71	514.674	462.564	606.114
ENSMUSG00000040034	Nup43	TRUE	-0.929389	-5.94468	2.76997e-09	5.32246e-08	412.365	407.973	328.364	396.786	611.474	682.058	884.547	874.559	889.402	780.501
ENSMUSG00000025980	Hspd1	TRUE	-0.507033	-5.94316	2.79574e-09	5.36554e-08	3151.87	3267.86	2952.05	3271.59	4067.83	4422.47	4768.58	5063.54	4848.46	4650.02
ENSMUSG00000049624	Slc17a5	TRUE	0.357973	5.9415	2.82424e-09	5.4089e-08	3600.47	3896.14	4114.78	4015.43	3390.48	3042.79	2981.87	2851.99	2893.85	3065.45
ENSMUSG00000011179	Odc1	TRUE	-0.537001	-5.94145	2.82509e-09	5.4089e-08	675.554	740.471	720.248	611.937	775.709	884.495	975.413	1086.43	1023.85	1144.36
ENSMUSG00000035385	Ccl2	TRUE	-2.27019	-5.94114	2.83044e-09	5.41267e-08	1872.16	1643.11	1311.3	1715.8	4559.61	6318.12	14641.4	10741.4	9614.19	12242.9
ENSMUSG00000022369	Mtbp	TRUE	-0.878973	-5.93853	2.87589e-09	5.49303e-08	527.443	464.069	342.36	478.954	664.364	831.55	905.873	974.205	880.94	966.2
ENSMUSG00000040688	Tbl3	TRUE	-0.389384	-5.93564	2.92694e-09	5.58386e-08	1325.53	1256.56	1161.66	1326.58	1408.52	1550.98	1810.82	1655.28	1720.51	1749.53
ENSMUSG00000024371	C2	TRUE	1.47276	5.93429	2.95114e-09	5.62333e-08	53.2771	48.9568	65.6728	34.5971	56.6008	22.8391	18.544	18.3812	17.8632	16.0248
ENSMUSG00000041891	Lman1	TRUE	-0.2831	-5.93327	2.96954e-09	5.65166e-08	6346.37	6568.37	6440.24	6265.32	7193.87	7716.49	7942.38	8356.68	8190.77	7727.72
ENSMUSG00000028717	Tal1	TRUE	-0.480782	-5.93233	2.98668e-09	5.67753e-08	606.294	694.574	687.95	638.966	638.383	788.986	937.397	991.619	988.12	850.256
ENSMUSG00000030413	Pglyrp1	TRUE	1.83872	5.93195	2.99349e-09	5.68373e-08	40.4906	61.196	60.2898	84.3305	91.8603	9.34325	17.6168	19.3487	23.5043	24.5085
ENSMUSG00000041360	D19Bwg1357e	TRUE	-0.435357	-5.93159	3.00018e-09	5.68967e-08	2065.02	2013.35	2006.79	2103.94	2497.86	2614.03	2948.49	3031.93	2979.4	2880.69
ENSMUSG00000022634	Yaf2	TRUE	-0.233907	-5.93108	3.00946e-09	5.70053e-08	1245.62	1220.86	1233.79	1199.01	1276.77	1416.02	1506.7	1470.5	1445.04	1426.21
ENSMUSG00000041481	Serpina3g	TRUE	1.68666	5.93003	3.02887e-09	5.73051e-08	350.563	253.963	304.679	298.4	152.173	120.424	45.4327	100.613	94.0171	62.2139
ENSMUSG00000063415	Cyp26b1	TRUE	2.62627	5.92855	3.05625e-09	5.77549e-08	166.225	127.492	220.704	90.8174	37.1153	33.2205	11.1264	20.3161	16.9231	22.6232
ENSMUSG00000049313	Sorl1	TRUE	0.637004	5.92636	3.09716e-09	5.84004e-08	1527.99	1994.99	2326.54	1861.76	1785.25	1095.24	1194.23	1212.19	1282.39	1321.57
ENSMUSG00000039873	Neurl2	TRUE	0.523198	5.92633	3.09771e-09	5.84004e-08	369.743	366.156	417.722	397.867	329.398	259.535	264.252	237.021	277.35	268.651
ENSMUSG00000002799	Jag2	TRUE	-1.3411	-5.92594	3.10518e-09	5.84723e-08	102.292	71.3953	69.9792	78.9247	136.399	152.606	231.8	278.621	263.248	238.487
ENSMUSG00000032507	Fbxl2	TRUE	-0.511279	-5.92571	3.10947e-09	5.84843e-08	250.402	229.485	251.925	287.589	285.788	340.51	382.006	369.559	378.889	389.308
ENSMUSG00000044934	Zfp367	TRUE	-0.781797	-5.92371	3.14756e-09	5.91312e-08	2172.64	2057.2	1619.21	2165.56	2814.27	3147.64	4124.18	3876.5	3641.28	3830.87
ENSMUSG00000047798	Cd300lf	TRUE	-1.34485	-5.92256	3.16976e-09	5.93929e-08	248.271	196.847	129.192	163.255	324.759	559.557	547.974	483.716	436.239	673.984
ENSMUSG00000039879	Heca	TRUE	0.399462	5.92238	3.17314e-09	5.93929e-08	2802.38	2881.31	3152.3	2935.35	2458.89	2268.33	2077.85	2181.56	2075.9	2183.14
ENSMUSG00000021690	Jmy	TRUE	0.727381	5.92236	3.17359e-09	5.93929e-08	1741.1	2077.6	2316.85	1960.14	1576.47	1417.06	997.665	1083.52	1191.2	1152.84
ENSMUSG00000038521	C1s	TRUE	3.72589	5.92222	3.17633e-09	5.93929e-08	1558.89	1055.63	1619.21	830.331	164.235	157.797	34.3063	67.7203	80.8547	54.6728
ENSMUSG00000035004	Igsf6	TRUE	0.500278	5.92192	3.18196e-09	5.94288e-08	5876.47	5940.09	6588.81	6210.18	4924.27	4374.72	4326.31	3756.54	3943.08	4481.28
ENSMUSG00000063884	Ptcd3	TRUE	-0.343613	-5.92082	3.20338e-09	5.97009e-08	1747.49	1624.75	1556.77	1725.53	1839.99	2008.8	2180.77	2293.78	2151.11	2146.38
ENSMUSG00000025473	Adam8	TRUE	-1.25839	-5.92079	3.20399e-09	5.97009e-08	24199.5	23592.1	18322.7	25625.7	44631.1	46436	74318.7	70625.5	68635.3	66226.7
ENSMUSG00000037410	Tbc1d2b	TRUE	0.548802	5.92032	3.21324e-09	5.98035e-08	6131.13	6224.65	7096.97	5864.21	4801.79	4275.06	4166.83	4125.13	4195.04	3825.21
ENSMUSG00000069273	Hist1h3e	TRUE	-0.883813	-5.91955	3.22829e-09	6.00139e-08	2493.37	3038.38	1997.1	2963.46	3770.91	4460.88	5781.08	5229.94	5624.1	5225.97
ENSMUSG00000058355	Abce1	TRUE	-0.540631	-5.91876	3.24385e-09	6.02332e-08	7100.77	7184.41	6669.56	6886.99	9182.32	9864.4	10987.3	11539.5	11154.2	10314.3
ENSMUSG00000034664	Itga2b	TRUE	1.67798	5.91841	3.25071e-09	6.02907e-08	59.6704	58.1362	82.8985	45.4087	99.2834	30.106	22.2528	21.2835	15.9829	18.8527
ENSMUSG00000027074	Slc43a3	TRUE	-0.714381	-5.91786	3.26158e-09	6.04224e-08	832.188	815.946	667.494	750.325	1063.35	1156.49	1410.27	1396.97	1446.92	1367.76
ENSMUSG00000024678	Ms4a4d	TRUE	3.15223	5.91575	3.30362e-09	6.11303e-08	149.176	135.651	219.627	64.8696	29.6922	23.8772	7.41759	19.3487	7.52137	9.42634
ENSMUSG00000029309	Sparcl1	TRUE	3.99802	5.91444	3.33002e-09	6.15476e-08	44.7528	62.2159	92.5879	24.8667	6.49517	3.11442	2.78159	2.9023	2.82051	2.8279
ENSMUSG00000024083	Pja2	TRUE	0.23321	5.9141	3.33697e-09	6.1605e-08	5572.79	5536.2	5802.89	5552.84	5161.81	4679.93	4521.95	4723.01	4883.25	4690.55
ENSMUSG00000029153	Ociad2	TRUE	-0.590948	-5.91256	3.36826e-09	6.2111e-08	257.861	284.561	240.083	274.615	285.788	348.815	464.526	371.494	424.957	412.874
ENSMUSG00000024833	Pola2	TRUE	-0.824978	-5.91212	3.37736e-09	6.22071e-08	739.486	775.149	622.277	755.731	1082.84	1220.85	1586.44	1491.78	1438.46	1308.38
ENSMUSG00000024498	Tcerg1	TRUE	-0.529978	-5.90945	3.43257e-09	6.31513e-08	2110.84	2039.87	1936.81	1942.84	2612.92	2777.02	3196.05	3241.87	3066.84	3089.96
ENSMUSG00000000751	Rpa1	TRUE	-0.829908	-5.90674	3.48943e-09	6.41239e-08	4263.23	4388.77	3405.3	4676.02	6199.18	6870.41	8884.41	8537.59	8499.14	7975.63
ENSMUSG00000024766	Lipo1	TRUE	-0.367939	-5.90573	3.51086e-09	6.44435e-08	1096.44	1257.58	1114.28	1174.14	1298.11	1444.05	1537.29	1545.96	1634.02	1508.22
ENSMUSG00000031812	Map1lc3b	TRUE	0.498717	5.9052	3.52221e-09	6.45779e-08	5422.54	5348.53	5683.39	5473.91	4328.57	4139.06	3689.32	3377.31	3548.2	3828.04
ENSMUSG00000028884	Rpa2	TRUE	-1.12784	-5.90031	3.62826e-09	6.64461e-08	950.464	1046.45	665.341	1136.3	1612.66	1941.32	2531.25	2477.6	2530.94	2347.16
ENSMUSG00000040987	Mill2	TRUE	1.17878	5.90007	3.63353e-09	6.64667e-08	109.751	89.7541	97.9709	78.9247	67.7354	37.373	47.2871	29.023	39.4872	42.4185
ENSMUSG00000037814	Larp1b	TRUE	-0.695527	-5.89966	3.64256e-09	6.65557e-08	301.548	281.501	230.393	300.562	357.235	443.285	464.526	540.795	498.291	438.325
ENSMUSG00000001416	Cct3	TRUE	-0.359545	-5.89911	3.65463e-09	6.67002e-08	7314.95	6790.71	6716.93	7139.98	8028.96	8414.12	9297.94	9465.36	9648.97	9353.76
ENSMUSG00000041747	Utp15	TRUE	-0.359544	-5.89853	3.66763e-09	6.68611e-08	1843.39	1681.87	1625.67	1782.83	1981.96	2214.35	2427.41	2292.82	2224.44	2283.06
ENSMUSG00000054728	Phactr1	TRUE	1.75052	5.89753	3.68976e-09	6.71881e-08	187.535	216.226	197.018	104.873	72.3748	50.8688	41.7239	40.6322	47.9487	49.9596
ENSMUSG00000035047	Kri1	TRUE	-0.439194	-5.89667	3.70902e-09	6.7462e-08	1345.78	1219.84	1149.81	1223.87	1475.33	1601.85	1763.53	1818.77	1742.14	1774.04
ENSMUSG00000024078	Ttc27	TRUE	-0.549902	-5.89474	3.7528e-09	6.81809e-08	937.677	957.717	867.743	1038.99	1218.31	1321.55	1535.44	1530.48	1494.87	1470.51
ENSMUSG00000036257	Pnpla8	TRUE	0.34119	5.88844	3.89868e-09	7.07508e-08	5544.02	5569.85	5694.16	5928	5009.64	4756.75	4169.61	4312.82	4179.06	4483.17
ENSMUSG00000044092	C130050O18Rik	TRUE	-1.17777	-5.88673	3.93905e-09	7.13358e-08	270.648	278.442	192.712	288.67	478.787	609.388	661.092	775.881	685.385	686.238
ENSMUSG00000055407	Map6	TRUE	0.817174	5.8867	3.93983e-09	7.13358e-08	123.603	118.312	123.809	144.875	121.553	87.2037	63.9767	76.4272	69.5726	62.2139
ENSMUSG00000033444	Specc1l	TRUE	0.315594	5.88048	4.09075e-09	7.39848e-08	4993.13	4971.15	5412.09	5043.61	4507.65	4235.61	3943.37	3830.07	4054.02	3964.72
ENSMUSG00000039621	Prex1	TRUE	0.331911	5.87778	4.15809e-09	7.51178e-08	7944.68	9002.95	9438.58	8546.57	8455.79	6788.39	6474.63	6749.78	7290.08	7167.79
ENSMUSG00000032221	Mns1	TRUE	-0.879325	-5.87581	4.20792e-09	7.59323e-08	242.944	226.425	151.801	267.047	290.427	400.722	458.036	449.856	439.06	422.3
ENSMUSG00000004730	Emr1	TRUE	0.268384	5.87556	4.21428e-09	7.59584e-08	108019	105495	106300	113582	101166	84490	93436.6	84296.3	89492	92099.2
ENSMUSG00000006442	Srm	TRUE	-0.93165	-5.87538	4.21886e-09	7.59584e-08	375.071	321.279	298.219	322.186	529.821	620.807	708.38	813.611	737.094	645.705
ENSMUSG00000079057	Cyp4v3	TRUE	0.451816	5.87497	4.22923e-09	7.60597e-08	4426.26	4725.35	4604.63	5028.47	4096.6	3617.92	3517.79	3004.85	3048.03	3539.59
ENSMUSG00000033416	Gucd1	TRUE	0.282773	5.87365	4.26301e-09	7.65811e-08	1374.55	1442.18	1453.41	1471.46	1306.46	1134.69	1195.16	1164.79	1175.21	1119.85
ENSMUSG00000020739	Nup85	TRUE	-0.641421	-5.8732	4.2747e-09	7.66473e-08	1753.88	1708.39	1469.56	1860.68	2249.19	2437.55	3052.34	2896.49	2833.67	2886.35
ENSMUSG00000032116	Stt3a	TRUE	-0.210052	-5.87314	4.27628e-09	7.66473e-08	11844.6	12005.6	11463.7	12324.1	12768.6	13522.8	14124	14223.2	14187.2	13820.9
ENSMUSG00000033083	Tbc1d4	TRUE	0.638779	5.87181	4.31063e-09	7.71766e-08	2746.97	2861.93	3495.73	2800.2	2195.37	1994.27	1740.35	1772.34	1748.72	1799.49
ENSMUSG00000019194	Scn1b	TRUE	0.99073	5.8703	4.35006e-09	7.77957e-08	875.876	805.747	1022.77	820.6	530.749	509.726	338.427	385.038	409.914	397.792
ENSMUSG00000006127	Inpp5k	TRUE	0.501545	5.86843	4.39932e-09	7.85888e-08	3304.25	2940.47	3213.66	2991.57	2604.56	2330.62	2187.26	1892.3	1943.33	2279.29
ENSMUSG00000029231	Pdgfra	TRUE	2.66904	5.86611	4.46151e-09	7.96108e-08	2697.95	2795.64	3340.7	2435.85	721.892	617.693	186.367	462.433	374.188	245.085
ENSMUSG00000026966	Ssna1	TRUE	-0.353917	-5.86118	4.59601e-09	8.19196e-08	1473.64	1426.89	1416.81	1503.89	1666.48	1772.1	1969.37	1940.67	2022.31	1867.36
ENSMUSG00000072980	Oip5	TRUE	-0.943501	-5.85846	4.67184e-09	8.31785e-08	380.399	378.395	250.849	408.678	513.119	629.112	766.793	754.598	819.829	746.566
ENSMUSG00000026208	Des	TRUE	2.49658	5.85708	4.71089e-09	8.37805e-08	249.337	195.827	255.155	218.394	39.8989	46.7163	24.1072	46.4368	25.3846	27.3364
ENSMUSG00000022661	Cd200	TRUE	1.29062	5.85499	4.77045e-09	8.46309e-08	498.674	600.74	652.422	483.278	279.292	278.221	170.604	181.877	191.795	205.494
ENSMUSG00000021395	Spin1	TRUE	0.355241	5.85486	4.77407e-09	8.46309e-08	2378.29	2373.38	2458.96	2278	2058.97	1958.97	1730.15	1813.94	1788.2	1735.39
ENSMUSG00000022009	Nufip1	TRUE	-0.399782	-5.85477	4.77677e-09	8.46309e-08	1155.05	1039.31	1058.3	1141.7	1256.35	1346.47	1531.73	1497.59	1500.51	1579.86
ENSMUSG00000005481	Ddx39	TRUE	-0.825301	-5.85466	4.77985e-09	8.46309e-08	2104.45	1819.56	1596.6	2014.2	2878.29	3181.9	3864.56	3872.63	3723.08	3812.01
ENSMUSG00000019505	Ubb	TRUE	0.22865	5.85406	4.79708e-09	8.48419e-08	8894.08	9234.47	9407.36	9610.43	8840.86	7590.87	8072.19	7490.83	8025.3	8062.35
ENSMUSG00000022425	Enpp2	TRUE	1.49929	5.85381	4.80444e-09	8.48419e-08	191.798	182.568	192.712	218.394	183.721	122.5	38.0151	55.1437	62.9914	65.0418
ENSMUSG00000054843	Atrnl1	TRUE	0.956185	5.8537	4.80767e-09	8.48419e-08	2499.76	2396.84	2988.65	2341.79	1531.93	1513.61	1035.68	1151.25	1130.09	1230.14
ENSMUSG00000071478	Hist1h2ad	TRUE	-1.10263	-5.85235	4.84683e-09	8.53483e-08	1062.35	1090.31	649.192	1300.64	1604.31	2191.51	2591.52	2373.11	2546.92	2554.54
ENSMUSG00000032589	Bsn	TRUE	-1.06128	-5.85234	4.84703e-09	8.53483e-08	132.127	110.153	129.192	148.119	196.711	247.077	368.098	239.923	316.838	324.266
ENSMUSG00000030714	Ccdc101	TRUE	-0.74211	-5.85201	4.85666e-09	8.54238e-08	270.648	312.099	241.159	297.319	389.71	460.934	553.537	538.86	505.812	471.317
ENSMUSG00000034243	Golgb1	TRUE	0.306608	5.8495	4.93041e-09	8.66258e-08	8268.61	8809.16	9244.8	8526.03	8085.56	7426.85	6544.17	7177.38	6882.05	6684.22
ENSMUSG00000039115	Itga9	TRUE	0.74883	5.84929	4.93666e-09	8.66405e-08	1683.56	1619.65	1838.84	1258.47	1286.97	1093.16	808.517	946.149	903.504	823.862
ENSMUSG00000042606	Hirip3	TRUE	-0.922131	-5.84849	4.96047e-09	8.69632e-08	515.722	530.365	368.198	556.797	760.863	922.906	1097.8	1080.62	1034.19	1044.44
ENSMUSG00000029147	Ppm1g	TRUE	-0.477923	-5.84724	4.99795e-09	8.73768e-08	2249.36	2259.15	2041.24	2145.02	2712.2	2911.98	3189.56	3457.6	3192.82	3138.97
ENSMUSG00000058655	Eif4b	TRUE	0.30319	5.84717	4.99998e-09	8.73768e-08	25823.4	27312.8	28180.1	26441.9	23730.6	22634.6	20705.3	20982.6	21176.4	21066
ENSMUSG00000035198	Tubg1	TRUE	-0.831254	-5.8471	5.00229e-09	8.73768e-08	454.987	470.189	391.884	485.441	669.003	752.651	908.654	974.205	968.376	796.526
ENSMUSG00000041859	Mcm3	TRUE	-1.15626	-5.84698	5.00591e-09	8.73768e-08	2773.61	2846.63	1888.36	3003.46	4794.37	5586.23	7437.06	7243.17	6940.34	6911.4
ENSMUSG00000096422	Igkv12-44	FALSE	9.02744	5.84462	5.07741e-09	8.8353e-08	37.294	6.1196	24.7619	7.56812	16.7019	0	0	0	0	0
ENSMUSG00000035824	Tk2	TRUE	0.485283	5.8446	5.07793e-09	8.8353e-08	2109.77	1833.84	2033.7	1991.5	1616.37	1427.44	1437.16	1231.54	1320	1429.03
ENSMUSG00000026656	Fcgr2b	TRUE	0.588712	5.84458	5.07839e-09	8.8353e-08	6075.72	6254.23	6915.03	6223.16	4887.15	4793.09	3944.3	3862.96	3802.05	3781.85
ENSMUSG00000034518	Hmgxb4	TRUE	-0.38799	-5.84402	5.09566e-09	8.85198e-08	1326.6	1407.51	1241.32	1460.65	1563.48	1821.93	1858.11	1852.63	1903.85	1726.91
ENSMUSG00000029036	Atad3a	TRUE	-0.50352	-5.84391	5.09904e-09	8.85198e-08	925.956	824.106	780.538	830.331	1004.9	1087.97	1341.66	1277.98	1220.34	1263.13
ENSMUSG00000021374	Nup153	TRUE	-0.346065	-5.84307	5.12486e-09	8.88717e-08	5140.18	5330.17	5002.98	5279.3	6002.47	6292.16	6946.57	7123.21	6975.13	6674.79
ENSMUSG00000016239	Lonrf3	TRUE	-0.819814	-5.83867	5.26186e-09	9.11486e-08	1817.81	1733.89	1386.67	1844.46	2506.21	2824.78	3737.54	3339.58	3137.35	3360.49
ENSMUSG00000087259	2610035D17Rik	FALSE	0.95758	5.83779	5.28985e-09	9.15344e-08	265.32	231.525	297.143	290.832	193.927	157.797	107.555	118.027	118.462	156.477
ENSMUSG00000005370	Msh6	TRUE	-0.544089	-5.83755	5.2975e-09	9.15678e-08	2521.07	2644.69	2300.7	2684.52	3267.07	3499.57	3922.05	4199.63	4054.96	3892.14
ENSMUSG00000027276	Jag1	TRUE	-0.684207	-5.83701	5.31471e-09	9.17662e-08	2904.67	2316.27	2360.99	2180.7	3188.2	3507.87	4141.79	4367.96	4206.32	4587.8
ENSMUSG00000008035	Mid1ip1	TRUE	-0.406036	-5.83659	5.32808e-09	9.1898e-08	4286.68	4283.72	4185.84	4258.69	4926.13	5104.53	6272.5	5752.36	5815.9	6129.01
ENSMUSG00000045763	Basp1	TRUE	-0.511667	-5.83293	5.44613e-09	9.38329e-08	7517.4	7523.02	7187.41	7050.24	9342.84	9698.3	11727.2	11619.8	11224.7	10795
ENSMUSG00000037149	Ddx1	TRUE	-0.327141	-5.83162	5.48934e-09	9.44757e-08	5892.45	5836.06	5378.71	5773.39	6468.27	6861.06	7333.21	7666.9	7675.55	7285.62
ENSMUSG00000024677	Ms4a6b	TRUE	0.660575	5.83	5.54266e-09	9.52909e-08	13919.2	13106.1	13608.3	14904.9	10504.6	10252.7	7748.6	7423.11	7702.82	8653.38
ENSMUSG00000021952	Xpo4	TRUE	-0.434256	-5.82874	5.58483e-09	9.59128e-08	1397.99	1461.56	1269.32	1371.99	1668.33	1829.2	1903.54	2058.7	1954.62	1945.6
ENSMUSG00000028693	Nasp	TRUE	-0.614576	-5.828	5.60954e-09	9.6234e-08	3708.09	3578.94	2934.82	3790.55	4651.47	5264.4	5971.16	5872.32	5757.61	5714.25
ENSMUSG00000036499	Eea1	TRUE	-0.446333	-5.82741	5.62929e-09	9.64695e-08	17299.1	16408.7	14985.2	16723.4	19938.3	21231	24147	24366.7	22977.8	23582.8
ENSMUSG00000026721	Rabgap1l	TRUE	0.552015	5.82516	5.70563e-09	9.76731e-08	1785.85	1749.18	2017.56	1556.87	1400.17	1208.39	1122.84	1183.17	1097.18	1191.49
ENSMUSG00000027018	Hat1	TRUE	-0.861225	-5.82464	5.72373e-09	9.77768e-08	2328.21	2505.97	1791.47	2487.75	3385.84	3731.07	4981.84	4762.67	4631.28	4601.94
ENSMUSG00000004865	Srpk1	TRUE	-0.399827	-5.82463	5.72391e-09	9.77768e-08	3733.66	3761.51	3419.29	3815.41	4415.79	4742.22	5196.02	5305.4	4998.89	5021.41
ENSMUSG00000019944	Rhobtb1	TRUE	0.611513	5.82207	5.8122e-09	9.91792e-08	1713.39	1698.19	1750.56	1584.98	1192.33	1129.5	974.485	1010.97	1028.55	1051.98
ENSMUSG00000006344	Ggt5	TRUE	1.50487	5.82141	5.8354e-09	9.94691e-08	1282.91	1047.47	1604.14	896.282	495.489	493.116	315.247	384.071	338.462	345.947
ENSMUSG00000002068	Ccne1	TRUE	-1.30781	-5.8207	5.86015e-09	9.97847e-08	372.94	403.893	259.461	390.299	730.243	878.266	1083.89	1143.51	1148.89	1088.74
ENSMUSG00000024151	Msh2	TRUE	-0.33474	-5.81786	5.96075e-09	1.0139e-07	1547.17	1622.71	1525.55	1664.99	1740.71	1881.11	2029.64	2190.27	2112.56	2004.98
ENSMUSG00000041736	Tspo	TRUE	-0.278447	-5.81766	5.96761e-09	1.01399e-07	5403.36	5419.92	5009.44	5623.11	5635.96	6153.05	6643.38	6400.54	6910.26	6752.09
ENSMUSG00000030505	Prmt3	TRUE	-0.544217	-5.81447	6.08261e-09	1.03243e-07	1298.9	1275.94	1191.8	1310.37	1635.86	1698.4	2005.53	2060.63	2048.63	1978.59
ENSMUSG00000014959	Gorasp2	TRUE	-0.201597	-5.81409	6.09642e-09	1.03368e-07	3324.49	3238.29	3277.18	3178.61	3461.93	3819.31	3648.53	3890.05	3791.71	3809.19
ENSMUSG00000064225	Paqr9	TRUE	2.86651	5.81219	6.16594e-09	1.04436e-07	30.9007	39.7774	22.6087	20.542	55.6729	10.3814	2.78159	1.93487	2.82051	5.65581
ENSMUSG00000015980	Lrrc27	TRUE	-0.476112	-5.80924	6.27562e-09	1.06181e-07	621.211	633.378	557.681	700.592	750.657	929.135	904.018	855.211	911.966	942.634
ENSMUSG00000032125	Robo4	TRUE	2.53072	5.80597	6.3996e-09	1.08165e-07	21.3108	18.3588	18.3023	15.1362	15.774	2.07628	3.70879	2.9023	3.76068	2.8279
ENSMUSG00000040483	Xaf1	TRUE	-0.300842	-5.8053	6.42507e-09	1.08481e-07	694.734	673.156	678.26	709.241	709.83	824.283	893.819	814.578	843.333	891.732
ENSMUSG00000044703	Phf11a	TRUE	-1.16015	-5.80317	6.50729e-09	1.09649e-07	60.7359	60.176	36.6045	60.545	73.3027	100.7	164.114	124.799	139.145	123.485
ENSMUSG00000061482	Hist1h4d	TRUE	-0.854825	-5.80315	6.50799e-09	1.09649e-07	8102.38	9352.78	6382.11	9736.93	11914	13832.2	18591.3	16840.1	16952.2	16054
ENSMUSG00000022407	Adsl	TRUE	-0.504566	-5.80066	6.60534e-09	1.11172e-07	1412.91	1477.88	1375.9	1432.54	1757.41	1800.13	2249.38	2174.79	2205.64	2151.09
ENSMUSG00000085208	4632419I22Rik	FALSE	-0.482116	-5.80021	6.62314e-09	1.11355e-07	3768.82	3979.78	3328.86	3701.89	4406.51	4806.59	5609.55	5872.32	5385.3	5127.93
ENSMUSG00000039748	Exo1	TRUE	-1.31176	-5.79967	6.64444e-09	1.11596e-07	395.316	404.913	262.691	461.655	749.729	912.524	1250.79	1220.9	1183.68	1081.2
ENSMUSG00000019256	Ahr	TRUE	1.38733	5.79921	6.66297e-09	1.1179e-07	1486.43	1314.69	1675.2	1261.71	750.657	773.414	338.427	429.54	472.906	466.604
ENSMUSG00000040322	Slc25a24	TRUE	-0.605762	-5.79847	6.69211e-09	1.12161e-07	6008.59	5908.47	4988.98	6026.39	7534.4	8028.97	9970.16	9746.89	9370.68	9250.07
ENSMUSG00000026547	Tagln2	TRUE	-0.742152	-5.79432	6.8599e-09	1.14751e-07	11467.4	11521.2	8916.43	11790	14901.8	15858.6	21328.3	20084.9	20840.8	19902.8
ENSMUSG00000029030	Tprgl	TRUE	0.317655	5.79429	6.86098e-09	1.14751e-07	3811.44	3908.38	4270.89	3851.09	3610.39	3218.23	3029.16	2938.09	3124.19	3296.39
ENSMUSG00000009090	Ap1b1	TRUE	0.267999	5.7928	6.92235e-09	1.15657e-07	12169.6	12082.1	12589.8	11536	10827.5	10196.6	9619.68	9582.42	9784.36	9982.5
ENSMUSG00000064262	Gimap8	TRUE	2.71795	5.7917	6.96759e-09	1.16271e-07	34.0974	20.3987	16.1491	32.4348	60.3123	3.11442	5.56319	4.83716	5.64103	5.65581
ENSMUSG00000028937	Acot7	TRUE	-0.620236	-5.79156	6.97365e-09	1.16271e-07	1060.21	1067.87	923.726	1043.32	1352.85	1420.17	1799.69	1792.65	1698.89	1665.63
ENSMUSG00000035623	Rsf1	TRUE	0.420641	5.79098	6.99788e-09	1.16554e-07	3814.64	4484.64	4505.59	4421.94	3744	3341.77	2878.02	3159.64	3246.41	3040.94
ENSMUSG00000085977	Gm5970	FALSE	1.19519	5.78901	7.08031e-09	1.17804e-07	83.1123	120.352	141.035	97.3044	141.966	53.9832	50.0687	64.818	46.0684	40.5333
ENSMUSG00000034617	Mtrr	TRUE	-0.401127	-5.78826	7.11197e-09	1.18208e-07	903.58	908.76	947.411	823.844	1055.93	1174.14	1221.12	1292.49	1250.43	1192.43
ENSMUSG00000024533	Spire1	TRUE	-0.404042	-5.78746	7.14584e-09	1.18648e-07	1599.38	1828.74	1730.1	1826.08	2059.9	2331.66	2346.74	2502.75	2511.2	2279.29
ENSMUSG00000084616	Gm25047	FALSE	-0.859532	-5.78667	7.17955e-09	1.19084e-07	127.865	117.292	95.8177	100.548	150.317	193.094	241.999	244.76	198.376	197.953
ENSMUSG00000000149	Gna12	TRUE	0.276132	5.78587	7.21392e-09	1.1953e-07	11539.8	12398.3	12890.2	12058.2	11798.9	10678.3	9366.56	10093.2	10258.2	9719.5
ENSMUSG00000074088	Snrnp40	TRUE	-0.340187	-5.78504	7.24931e-09	1.19992e-07	1269.06	1240.24	1185.34	1337.39	1452.14	1602.89	1639.29	1630.12	1690.43	1649.61
ENSMUSG00000023044	Csad	TRUE	0.986433	5.78394	7.29705e-09	1.20658e-07	1273.32	1175.98	1450.19	1140.62	768.286	730.85	509.032	483.716	559.402	648.532
ENSMUSG00000019843	Fyn	TRUE	-0.453247	-5.78178	7.39131e-09	1.22084e-07	2799.18	2957.81	2549.4	2761.28	3437.8	3730.03	3956.36	4134.81	4110.43	3932.67
ENSMUSG00000074220	Zfp382	TRUE	-0.524206	-5.78162	7.39857e-09	1.22084e-07	424.086	422.252	339.13	405.435	454.662	522.184	601.752	577.557	605.47	636.278
ENSMUSG00000023927	Satb1	TRUE	0.991276	5.78083	7.43319e-09	1.22529e-07	78.8501	80.5747	106.584	80.0058	86.293	43.6019	36.1607	45.4693	51.7094	40.5333
ENSMUSG00000034652	Cd300a	TRUE	0.727422	5.77937	7.49797e-09	1.23458e-07	7619.69	7953.44	8967.03	8480.62	5726.89	4618.68	5143.17	3923.91	4370.85	5344.74
ENSMUSG00000038387	Rras	TRUE	0.626255	5.77922	7.50496e-09	1.23458e-07	858.827	896.521	1000.16	780.597	698.695	608.35	502.541	527.251	599.829	505.252
ENSMUSG00000029472	Anapc5	TRUE	-0.495193	-5.77866	7.52998e-09	1.23742e-07	8804.58	8529.7	6963.47	8857.94	9905.14	11279.4	12743.4	11943.9	12407.4	12323.1
ENSMUSG00000029366	Dck	TRUE	-0.875139	-5.7784	7.54164e-09	1.23807e-07	3840.21	3960.4	2832.54	4178.68	5569.15	6215.34	7835.75	7879.74	7890.85	7563.7
ENSMUSG00000022419	Deptor	TRUE	0.713382	5.77761	7.57683e-09	1.24257e-07	1047.43	1191.28	1225.17	1218.47	823.031	767.185	634.204	576.59	700.427	678.697
ENSMUSG00000006611	Hfe	TRUE	0.556931	5.77445	7.72054e-09	1.26484e-07	5512.05	5646.35	5835.19	6246.94	4503.01	4285.44	3518.72	3376.34	3727.78	3949.64
ENSMUSG00000067931	Zfp948	TRUE	-0.413223	-5.77338	7.76949e-09	1.27156e-07	998.413	918.959	840.827	894.119	979.843	1118.08	1184.03	1321.51	1217.52	1328.17
ENSMUSG00000044155	Naa38	TRUE	-0.489581	-5.77301	7.78681e-09	1.27309e-07	1769.87	1836.9	1539.54	1895.27	2088.66	2308.82	2692.58	2763.96	2515.9	2540.4
ENSMUSG00000021377	Dek	TRUE	-0.440681	-5.77173	7.84631e-09	1.28139e-07	7146.59	7365.95	6138.79	7493.52	8366.71	9242.55	10193.6	10012	10030.7	10079.6
ENSMUSG00000030789	Itgax	TRUE	1.40096	5.77157	7.8536e-09	1.28139e-07	2538.12	3833.93	3298.71	4337.61	4166.19	792.1	1823.8	958.726	1333.16	1973.88
ENSMUSG00000005360	Slc1a3	TRUE	2.45477	5.77065	7.89655e-09	1.28709e-07	86.3089	83.6345	145.341	51.8957	77.9421	33.2205	5.56319	18.3812	15.0427	9.42634
ENSMUSG00000038644	Pold1	TRUE	-0.954488	-5.76955	7.94847e-09	1.29423e-07	888.662	991.375	690.103	956.827	1448.42	1665.18	2085.27	2021.93	1951.79	1921.09
ENSMUSG00000051223	Bzw1	TRUE	-0.274965	-5.76918	7.96579e-09	1.29574e-07	12132.3	11884.3	11252.7	12198.7	13013.5	13607.9	14768.4	15032.9	14993.8	14779.6
ENSMUSG00000028211	Trp53inp1	TRUE	0.788019	5.7684	8.00279e-09	1.30043e-07	12651.2	15255.1	16517.3	15183.8	11620.8	10916	7042.07	8012.28	8127.78	7153.65
ENSMUSG00000031214	Ophn1	TRUE	0.468129	5.7673	8.0553e-09	1.30764e-07	5314.92	5364.85	5628.48	5814.48	5035.62	4692.39	3516.86	3732.36	3729.66	3962.84
ENSMUSG00000035024	Ncapd3	TRUE	-0.743897	-5.76703	8.06808e-09	1.30838e-07	2051.17	2008.25	1617.06	2151.51	2835.61	3248.34	3897.01	3751.7	3464.53	3500
ENSMUSG00000060002	Chpt1	TRUE	0.255616	5.76686	8.07622e-09	1.30838e-07	2944.09	3024.1	2940.2	2935.35	2624.98	2437.55	2403.3	2442.77	2442.56	2389.58
ENSMUSG00000001627	Ifrd1	TRUE	-0.63195	-5.76634	8.10119e-09	1.3111e-07	2586.07	2267.31	2201.65	2164.48	2580.44	3056.28	4138.09	3481.79	3252.05	4357.8
ENSMUSG00000030844	Rgs10	TRUE	0.337921	5.76553	8.14003e-09	1.31605e-07	9969.21	10195.2	10869.4	10510	8761.99	8158.74	7962.78	7655.3	7954.79	8066.12
ENSMUSG00000030528	Blm	TRUE	-0.999197	-5.76487	8.17219e-09	1.31992e-07	734.159	773.109	469.399	736.27	1064.28	1302.86	1635.58	1576.92	1518.38	1519.53
ENSMUSG00000027201	Myef2	TRUE	-0.446348	-5.76352	8.23762e-09	1.32915e-07	2448.62	2122.48	1907.74	2178.54	2535.9	2957.66	3143.2	3096.75	2955.9	3101.27
ENSMUSG00000023367	Tmem176a	TRUE	1.41943	5.76317	8.2549e-09	1.3301e-07	1375.61	1319.79	1731.18	1030.35	599.412	628.074	364.389	422.768	413.675	435.497
ENSMUSG00000021846	Peli2	TRUE	0.986382	5.76306	8.26015e-09	1.3301e-07	1907.32	1970.51	2239.34	1965.55	1188.62	1214.62	764.939	844.569	891.282	964.315
ENSMUSG00000060550	H2-Q7	TRUE	1.19372	5.76258	8.28374e-09	1.33256e-07	49.0149	49.9767	54.9068	50.8145	54.745	24.9153	21.3256	17.4138	22.5641	27.3364
ENSMUSG00000028613	Lrp8	TRUE	-1.25428	-5.76095	8.36398e-09	1.34412e-07	723.503	736.391	481.242	735.189	1329.65	1556.17	1884.07	2011.29	2066.5	2041.75
ENSMUSG00000028902	Sf3a3	TRUE	-0.329556	-5.75984	8.41957e-09	1.35169e-07	2695.82	2705.88	2575.24	2817.5	3050.88	3210.96	3680.05	3526.29	3487.09	3496.23
ENSMUSG00000028339	Col15a1	TRUE	1.47969	5.75823	8.49997e-09	1.36323e-07	185.404	190.727	217.474	163.255	110.418	98.6232	38.9423	59.9808	52.6496	61.2712
ENSMUSG00000038759	Nup205	TRUE	-0.651405	-5.75804	8.50939e-09	1.36338e-07	5223.29	5292.43	4353.79	5515	7011.08	7639.67	9110.65	8980.68	8835.73	8466.74
ENSMUSG00000041406	BC055324	TRUE	-0.979312	-5.75149	8.84594e-09	1.41588e-07	523.181	553.823	387.577	584.908	842.517	995.576	1213.7	1197.68	1147.95	1150.01
ENSMUSG00000004099	Dnmt1	TRUE	-0.740538	-5.75076	8.88431e-09	1.4206e-07	7334.13	7655.62	6132.33	7755.16	10523.1	11257.6	14122.2	13789.8	13494.3	13169.5
ENSMUSG00000026356	Dars	TRUE	-0.251309	-5.75032	8.90723e-09	1.42177e-07	6058.67	5996.18	5964.38	6248.02	6627.86	6888.05	7509.38	7449.23	7615.38	7313.9
ENSMUSG00000055884	Fancm	TRUE	-0.553138	-5.75028	8.90939e-09	1.42177e-07	1012.27	1021.97	902.194	1074.67	1279.55	1475.2	1558.62	1758.79	1507.09	1466.74
ENSMUSG00000028741	Mrto4	TRUE	-0.558916	-5.74802	9.02948e-09	1.4395e-07	759.732	712.933	665.341	729.783	902.829	938.478	1187.74	1157.05	1127.26	1146.24
ENSMUSG00000026134	Prim2	TRUE	-0.744927	-5.74648	9.11208e-09	1.45122e-07	1077.26	1053.59	823.602	1143.87	1416.88	1571.74	1923.01	1986.14	1923.59	1840.96
ENSMUSG00000043832	Clec4a3	TRUE	0.804654	5.74616	9.12919e-09	1.4525e-07	2629.76	2806.85	3027.41	2646.68	1724	1619.5	1482.59	1359.24	1285.21	1600.59
ENSMUSG00000031903	Pla2g15	TRUE	0.521753	5.74304	9.29944e-09	1.47812e-07	5919.09	7001.84	7538.38	6960.51	5659.15	5113.87	4404.19	4384.41	4844.7	4292.76
ENSMUSG00000063234	Gpr84	TRUE	-1.51114	-5.74151	9.38336e-09	1.48936e-07	106.554	101.993	68.9026	95.1421	216.197	275.107	356.971	359.885	381.709	308.241
ENSMUSG00000053553	3110082I17Rik	TRUE	-0.660114	-5.74142	9.38873e-09	1.48936e-07	477.363	413.073	405.88	451.925	558.585	586.549	792.755	784.588	733.333	749.394
ENSMUSG00000030180	Kdm5a	TRUE	0.27846	5.7408	9.42311e-09	1.49197e-07	8638.35	8352.23	8429.81	8709.82	7526.98	7191.19	6851.07	6690.77	6616.92	6992.46
ENSMUSG00000025591	Tma16	TRUE	-0.593675	-5.74078	9.42387e-09	1.49197e-07	419.824	391.654	391.884	394.623	504.768	529.451	672.219	627.864	646.838	698.492
ENSMUSG00000004356	Utp20	TRUE	-0.653852	-5.74003	9.46591e-09	1.49715e-07	2713.94	2827.25	2564.47	2822.91	3873.91	4135.95	4726.86	5125.46	4884.19	4420.96
ENSMUSG00000048118	Arid4a	TRUE	0.319591	5.73973	9.48287e-09	1.49835e-07	3621.78	3910.42	4234.28	3870.55	3637.3	3201.62	3166.38	3177.05	3016.07	2882.58
ENSMUSG00000097772	AC107744.1	FALSE	-0.451763	-5.73723	9.62366e-09	1.5191e-07	363.35	325.359	353.126	339.484	406.412	521.146	481.216	512.739	467.265	466.604
ENSMUSG00000003824	Syce2	TRUE	-1.055	-5.73685	9.6456e-09	1.52106e-07	470.97	522.206	318.675	474.629	728.387	853.351	1158.07	1123.19	1079.32	1014.27
ENSMUSG00000039768	Dnajc11	TRUE	-0.316786	-5.73651	9.66449e-09	1.52254e-07	2563.69	2351.96	2329.77	2625.06	2694.57	2985.69	3326.79	3078.37	3090.34	3170.08
ENSMUSG00000040123	Zmym5	TRUE	0.34888	5.73517	9.74122e-09	1.53312e-07	2018.14	1961.33	2106.91	1988.25	1729.57	1644.41	1482.59	1501.46	1516.5	1551.58
ENSMUSG00000032113	Chek1	TRUE	-1.1729	-5.73464	9.77216e-09	1.53648e-07	380.399	434.491	317.598	446.519	762.719	886.571	1159.93	1134.8	1089.66	1012.39
ENSMUSG00000032089	Il10ra	TRUE	0.689113	5.73175	9.94018e-09	1.56136e-07	6525.38	8412.41	9648.52	9156.34	6857.05	5584.15	4474.66	5242.52	5327.95	4551.98
ENSMUSG00000028583	Pdpn	TRUE	-0.520832	-5.73006	1.00397e-08	1.57545e-07	313.269	322.299	350.973	300.562	299.706	406.951	406.113	488.554	500.171	473.202
ENSMUSG00000038279	Nop2	TRUE	-0.578571	-5.72907	1.00985e-08	1.58312e-07	1598.31	1525.82	1427.58	1494.16	1990.31	2043.06	2511.78	2546.28	2487.69	2415.03
ENSMUSG00000006715	Gmnn	TRUE	-1.049	-5.72801	1.01618e-08	1.59117e-07	1540.77	1577.84	1115.36	1720.13	2498.79	2715.77	3878.47	3667.54	3620.6	3610.29
ENSMUSG00000025474	Tubgcp2	TRUE	-0.415523	-5.72787	1.01697e-08	1.59117e-07	1545.04	1621.69	1389.9	1557.95	1775.04	1904.99	2216	2069.34	2143.59	2191.62
ENSMUSG00000029119	Man2b2	TRUE	0.267242	5.72706	1.02187e-08	1.59727e-07	3996.85	4350.01	4217.06	3994.89	3853.49	3466.35	3311.03	3354.09	3581.11	3247.38
ENSMUSG00000022607	Ptk2	TRUE	-0.436891	-5.72648	1.02537e-08	1.60117e-07	1644.13	1697.17	1560	1371.99	1757.41	2048.25	2233.62	2332.48	2244.19	2015.35
ENSMUSG00000069300	Hist1h2bj	TRUE	-1.17494	-5.7262	1.02707e-08	1.60146e-07	1988.3	2120.44	1268.24	2399.09	3364.5	4056.01	5565.04	5343.13	5241.45	4950.72
ENSMUSG00000028044	Cks1b	TRUE	-0.836579	-5.72612	1.02755e-08	1.60146e-07	916.366	1011.77	666.418	1040.08	1273.98	1513.61	1764.46	1821.68	1794.79	1873.96
ENSMUSG00000013629	Cad	TRUE	-0.567725	-5.72534	1.03227e-08	1.60725e-07	830.057	947.518	893.581	846.548	1182.12	1358.92	1363.91	1412.45	1509.91	1325.34
ENSMUSG00000020464	Pnpt1	TRUE	-0.363793	-5.72371	1.04224e-08	1.61993e-07	2945.16	2853.77	2620.45	2912.64	3339.45	3593	3908.14	3803.95	3812.39	3765.82
ENSMUSG00000042628	Zfyve1	TRUE	0.461627	5.72368	1.04244e-08	1.61993e-07	2641.48	2971.06	3099.54	2992.65	2519.2	2371.11	2004.6	2005.49	2045.81	1902.24
ENSMUSG00000060981	Hist1h4h	TRUE	-0.795774	-5.72099	1.05907e-08	1.64417e-07	4607.4	4987.47	3657.22	5845.83	6345.79	7307.46	9368.41	8911.02	9195.81	9389.58
ENSMUSG00000012483	Rpa3	TRUE	-0.406185	-5.72047	1.06227e-08	1.64754e-07	700.061	670.096	617.971	726.539	743.234	857.503	993.029	938.41	938.29	855.912
ENSMUSG00000020869	Lrrc59	TRUE	-0.486813	-5.71993	1.0657e-08	1.65127e-07	6553.08	6482.69	6223.85	6295.59	8221.96	8461.87	9622.46	9938.44	9742.99	9571.51
ENSMUSG00000074743	Thbd	TRUE	0.580874	5.71801	1.0778e-08	1.6684e-07	2096.99	2161.24	2163.97	2361.25	1600.6	1530.22	1396.36	1393.1	1354.79	1266.9
ENSMUSG00000024672	Ms4a7	TRUE	0.564979	5.71667	1.08632e-08	1.67996e-07	36843.3	36855.3	41567.7	40574.9	29489.9	27575.1	23810.5	22685.3	23912.3	27293
ENSMUSG00000029554	Mad1l1	TRUE	-0.383654	-5.71629	1.08875e-08	1.6821e-07	1220.05	1258.6	1161.66	1240.09	1445.64	1525.03	1629.09	1693.97	1710.17	1698.63
ENSMUSG00000055172	C1ra	TRUE	1.33711	5.71473	1.09875e-08	1.69591e-07	797.026	669.076	840.827	551.392	326.614	322.861	240.144	249.598	250.085	197.953
ENSMUSG00000029283	Cdc7	TRUE	-1.21827	-5.71442	1.10081e-08	1.69745e-07	612.687	534.445	376.811	643.29	1017.89	1321.55	1730.15	1568.21	1429.06	1364.93
ENSMUSG00000038564	Ift172	TRUE	0.357474	5.71397	1.10368e-08	1.70024e-07	1965.93	1933.79	2088.61	2067.18	1737.92	1634.03	1490.93	1485.98	1454.44	1577.03
ENSMUSG00000024537	Psmg2	TRUE	-0.482379	-5.71317	1.10892e-08	1.70667e-07	646.784	640.518	591.055	662.751	753.44	863.732	1022.7	939.377	951.453	827.633
ENSMUSG00000035310	Lin54	TRUE	-0.732769	-5.7096	1.13244e-08	1.74119e-07	1565.28	1571.72	1315.61	1664.99	2197.22	2332.7	2906.77	2930.35	2947.44	2703.48
ENSMUSG00000052331	Ankrd44	TRUE	0.346215	5.70791	1.1437e-08	1.75682e-07	5613.28	5605.55	6007.45	5604.73	4919.63	4641.52	4215.97	4152.22	4257.09	4561.41
ENSMUSG00000044252	Osbpl1a	TRUE	-0.243804	-5.70775	1.14482e-08	1.75686e-07	2251.49	2123.5	2233.95	2219.62	2200.94	2438.59	2783.45	2632.38	2598.63	2602.61
ENSMUSG00000033075	Senp1	TRUE	-0.316351	-5.70551	1.15992e-08	1.77833e-07	1543.97	1578.86	1465.26	1502.81	1757.41	1890.45	2007.38	1987.11	1918.89	1973.88
ENSMUSG00000028599	Tnfrsf1b	TRUE	0.457535	5.70336	1.17472e-08	1.79928e-07	12612.8	14223	14921.7	14326.5	12584.9	9855.06	10350.3	8813.31	9557.78	11428.5
ENSMUSG00000055782	Abcd2	TRUE	0.68796	5.69829	1.21016e-08	1.85179e-07	2784.26	3221.97	3517.26	3899.74	2557.24	2311.94	1935.06	1804.26	2027.01	1840.96
ENSMUSG00000023960	Enpp5	TRUE	2.56188	5.69746	1.21605e-08	1.85904e-07	612.687	476.309	768.695	288.67	116.913	141.187	39.8695	75.4598	74.2735	52.7875
ENSMUSG00000032527	Pccb	TRUE	0.278516	5.69697	1.21955e-08	1.86261e-07	1520.53	1561.52	1499.71	1580.66	1415.95	1263.42	1208.14	1187.04	1309.66	1277.27
ENSMUSG00000097848	AC127583.1	FALSE	-1.98523	-5.69618	1.22523e-08	1.8695e-07	11.721	14.2791	6.45962	9.73044	25.9807	38.4112	58.4135	68.6877	62.9914	44.3038
ENSMUSG00000059923	Grb2	TRUE	0.256977	5.69495	1.23407e-08	1.88119e-07	3809.31	4293.92	4069.56	4060.84	4124.44	3367.72	3312.88	3269.92	3626.24	3460.41
ENSMUSG00000054640	Slc8a1	TRUE	0.225338	5.69395	1.24132e-08	1.89045e-07	3930.79	4219.46	4349.48	4424.11	4119.8	3624.14	3506.66	3642.38	3566.07	3660.25
ENSMUSG00000047180	Neurl3	TRUE	0.367418	5.69312	1.24736e-08	1.89685e-07	2472.06	2771.16	2531.1	2889.94	2820.76	2171.79	1963.81	1973.56	2075.9	2269.86
ENSMUSG00000023961	Enpp4	TRUE	1.22371	5.69305	1.2479e-08	1.89685e-07	619.08	608.9	795.61	373	369.297	274.069	203.984	254.435	244.444	207.38
ENSMUSG00000028759	Hp1bp3	TRUE	-0.128252	-5.69227	1.25365e-08	1.90378e-07	10409.3	10621.6	10193.3	10670	10357	11321.9	11689.2	11324.8	11388.3	11381.4
ENSMUSG00000068039	Tcp1	TRUE	-0.320459	-5.69169	1.25789e-08	1.90842e-07	12285.7	12411.6	11911.5	13005.3	14231.9	14777.9	16301.1	16262.5	16281.9	16105.9
ENSMUSG00000024097	Srsf7	TRUE	-0.60944	-5.69072	1.26505e-08	1.91746e-07	3792.26	3718.67	3359	3886.77	4825.91	4901.06	6379.12	6392.8	6243.67	5962.16
ENSMUSG00000054871	Tmem158	TRUE	-1.33072	-5.68877	1.27961e-08	1.93769e-07	75.6535	77.5149	66.7494	74.6	124.336	143.263	256.834	173.17	202.137	279.962
ENSMUSG00000033166	Dis3	TRUE	-0.587855	-5.68586	1.30159e-08	1.96912e-07	1078.33	973.016	853.747	1042.24	1303.67	1476.23	1569.75	1700.75	1579.49	1569.49
ENSMUSG00000079597	Gm5483	TRUE	1.49758	5.68537	1.30528e-08	1.97284e-07	42.6217	30.598	37.6811	35.6783	35.2595	10.3814	13.908	10.6418	13.1624	16.0248
ENSMUSG00000023055	Calcoco1	TRUE	0.770065	5.68377	1.31761e-08	1.98959e-07	2216.33	2276.49	2631.22	2177.46	1599.67	1535.41	1155.29	1076.75	1301.2	1323.46
ENSMUSG00000037493	Cib2	TRUE	0.565875	5.68249	1.3275e-08	2.00264e-07	282.369	309.04	298.219	328.673	266.302	225.276	189.148	174.138	209.658	204.552
ENSMUSG00000006589	Aprt	TRUE	-0.511325	-5.68073	1.34121e-08	2.02141e-07	2910	3097.54	2882.07	3457.55	3506.47	3789.21	5035.61	4440.52	4773.25	4558.58
ENSMUSG00000029304	Spp1	TRUE	-0.488099	-5.67941	1.35163e-08	2.0352e-07	113742	126197	121220	139586	129513	147305	187914	191455	190321	167003
ENSMUSG00000020392	Cdkn2aipnl	TRUE	-0.704041	-5.67847	1.35903e-08	2.04442e-07	1826.34	1930.73	1484.64	2000.15	2482.08	2804.01	3477.92	3340.55	3268.03	2953.27
ENSMUSG00000069272	Hist1h2ae	TRUE	-1.07485	-5.67613	1.3778e-08	2.07071e-07	559.41	603.8	357.432	696.267	855.507	1118.08	1426.96	1228.64	1417.78	1282.93
ENSMUSG00000044162	Tnip3	TRUE	-1.04924	-5.67559	1.38213e-08	2.07528e-07	1909.45	1588.04	1478.18	1928.79	2677.87	2579.78	4719.44	4145.45	4171.54	4215.46
ENSMUSG00000033752	Mnd1	TRUE	-0.937649	-5.6754	1.38363e-08	2.07558e-07	44.7528	50.9966	38.7577	58.3826	53.8172	77.8604	94.5742	105.45	101.538	93.3208
ENSMUSG00000031256	Cstf2	TRUE	-0.641812	-5.67436	1.39207e-08	2.08628e-07	1730.44	1820.58	1537.39	1774.18	2309.5	2374.22	3068.1	3041.61	2981.28	2848.64
ENSMUSG00000045098	Suv420h1	TRUE	0.386324	5.67326	1.40104e-08	2.09777e-07	4092.75	4044.03	4584.18	3941.91	3664.21	3427.94	3082.93	2973.89	2970	3096.55
ENSMUSG00000037341	Slc9a7	TRUE	0.665203	5.67238	1.40831e-08	2.10667e-07	1262.67	1300.41	1472.79	1370.91	955.718	905.257	814.08	719.77	739.914	832.346
ENSMUSG00000055612	Cdca7	TRUE	-1.4229	-5.67006	1.42745e-08	2.13331e-07	307.942	385.535	241.159	348.133	715.397	815.978	1193.3	1214.13	1096.24	1041.61
ENSMUSG00000027752	Exosc8	TRUE	-0.714878	-5.66962	1.43119e-08	2.1369e-07	1139.06	1162.72	989.399	1249.82	1634	1746.15	2130.7	2176.72	2006.32	2078.51
ENSMUSG00000026342	Slc35f5	TRUE	0.293314	5.66905	1.43593e-08	2.14199e-07	3280.8	3318.86	3408.53	3643.51	3139.95	2676.32	2695.37	2597.56	2885.38	2843.93
ENSMUSG00000022881	Rfc4	TRUE	-0.802184	-5.66844	1.44101e-08	2.14756e-07	548.754	563.003	405.88	601.125	726.532	847.122	1022.7	1142.54	988.12	963.372
ENSMUSG00000058385	Hist1h2bg	TRUE	-0.919722	-5.66542	1.46668e-08	2.18378e-07	3418.26	3859.43	2467.58	4176.52	5187.79	6391.82	7993.38	7129.98	7596.58	7041.48
ENSMUSG00000030978	Rrm1	TRUE	-0.851412	-5.66394	1.47934e-08	2.20059e-07	8350.65	8350.19	5821.2	8782.26	11864.8	13912.1	16241.7	16173.5	16072.2	15492.2
ENSMUSG00000052293	Taf9	TRUE	-0.275033	-5.66357	1.48259e-08	2.20337e-07	987.758	904.68	886.045	921.148	988.194	1106.66	1122.84	1128.99	1161.11	1154.73
ENSMUSG00000078773	Rad54b	TRUE	-1.02925	-5.65973	1.51609e-08	2.25106e-07	298.352	323.319	231.47	352.458	511.263	599.006	741.759	779.751	701.367	685.295
ENSMUSG00000036622	Atp13a2	TRUE	0.435912	5.65927	1.52018e-08	2.25505e-07	11445	10365.6	10917.8	10578.1	9285.32	8459.8	7784.76	6854.26	7354.02	8423.38
ENSMUSG00000059970	Hspa2	TRUE	0.40196	5.65429	1.5649e-08	2.31924e-07	493.346	567.083	551.221	526.525	504.768	411.103	401.477	410.191	418.376	359.144
ENSMUSG00000052429	Prmt1	TRUE	-0.411062	-5.65406	1.56697e-08	2.32016e-07	1239.23	1290.21	1169.19	1137.38	1366.77	1477.27	1617.96	1703.65	1812.65	1638.3
ENSMUSG00000026829	Gbgt1	TRUE	0.787538	5.65358	1.57139e-08	2.32455e-07	157.7	171.349	181.946	163.255	209.701	124.577	89.011	91.9061	94.0171	114.059
ENSMUSG00000022962	Gart	TRUE	-0.607696	-5.65316	1.57528e-08	2.32816e-07	2295.18	2341.77	2171.51	2440.18	3215.11	3363.57	3917.41	3943.26	4043.67	3728.12
ENSMUSG00000027180	Fbxo3	TRUE	0.305664	5.64826	1.62078e-08	2.3932e-07	8496.63	8489.92	8624.67	8816.86	7431.41	7099.83	6719.41	6458.58	6615.04	6971.72
ENSMUSG00000028438	Kif24	TRUE	-0.936024	-5.64791	1.62409e-08	2.39587e-07	344.17	347.797	256.232	363.27	538.172	679.981	689.836	768.142	752.137	652.303
ENSMUSG00000032841	Prr5l	TRUE	-0.718696	-5.64738	1.6291e-08	2.40105e-07	234.419	254.983	225.01	313.536	347.956	412.141	446.91	460.498	476.667	470.375
ENSMUSG00000094655	Gm25360	FALSE	-0.927928	-5.64691	1.63353e-08	2.40536e-07	1427.83	1708.39	1548.16	1273.61	1465.13	2319.2	2636.95	4248	2427.52	2491.38
ENSMUSG00000086425	F730016J06Rik	FALSE	1.78161	5.64647	1.63775e-08	2.40756e-07	29.8352	58.1362	41.9875	44.3276	64.0239	19.7246	12.9808	11.6092	8.46154	16.9674
ENSMUSG00000044811	AF251705	TRUE	0.361097	5.64644	1.63803e-08	2.40756e-07	10445.5	10304.4	10552.9	11634.4	9932.98	8283.31	8680.43	7447.3	7825.04	8924.86
ENSMUSG00000050565	Tor1aip2	TRUE	-0.262585	-5.64498	1.65198e-08	2.42584e-07	7695.35	7817.78	7403.8	7881.66	8497.54	8842.87	9627.1	9627.89	9737.35	9308.51
ENSMUSG00000075707	Dio3	TRUE	1.53957	5.6448	1.65378e-08	2.42625e-07	912.104	878.162	910.807	792.49	646.734	474.43	132.589	241.858	351.624	224.347
ENSMUSG00000021597	Ankrd32	TRUE	-0.537888	-5.64435	1.65803e-08	2.43026e-07	1155.05	1192.3	1028.16	1286.58	1434.51	1540.6	1861.81	1899.07	1755.3	1796.66
ENSMUSG00000023031	Cela1	TRUE	0.501334	5.64365	1.6648e-08	2.43795e-07	652.112	634.398	510.31	681.131	665.291	471.315	415.385	430.508	461.624	443.038
ENSMUSG00000026662	Sephs1	TRUE	-0.254504	-5.64181	1.68277e-08	2.46201e-07	2452.88	2495.78	2258.71	2554.78	2595.29	2914.06	2960.54	3036.77	2985.04	2848.64
ENSMUSG00000034438	Gbp8	TRUE	1.90487	5.63996	1.70087e-08	2.48506e-07	92.7022	116.272	106.584	81.087	204.134	56.0595	19.4712	33.8601	24.4444	27.3364
ENSMUSG00000019777	Hdac2	TRUE	-0.21291	-5.63974	1.70309e-08	2.48506e-07	3482.19	3397.4	3374.08	3269.43	3677.2	3957.39	3941.52	4018.72	4076.58	3947.75
ENSMUSG00000002835	Chaf1a	TRUE	-1.11539	-5.63973	1.70318e-08	2.48506e-07	805.55	848.584	559.834	874.658	1401.1	1594.58	2088.05	2075.14	2019.49	1953.14
ENSMUSG00000022389	Tef	TRUE	0.578807	5.63943	1.70616e-08	2.48714e-07	6303.75	6339.9	6584.51	6750.76	4729.41	4628.03	3955.43	3783.63	3843.42	4348.37
ENSMUSG00000032575	Manf	TRUE	-0.500066	-5.63884	1.71201e-08	2.49339e-07	4105.53	4306.16	4027.57	4355.99	5299.13	5506.29	6364.29	6832.01	6556.75	5991.38
ENSMUSG00000087060	2810442I21Rik	FALSE	-0.940193	-5.63759	1.72448e-08	2.50927e-07	180.077	164.209	109.814	174.067	226.403	296.908	374.588	346.341	303.675	320.496
ENSMUSG00000029427	Zcchc8	TRUE	-0.262933	-5.63687	1.73167e-08	2.51604e-07	1954.2	2026.61	1950.81	1956.9	2149.9	2294.29	2514.56	2499.85	2419.06	2320.77
ENSMUSG00000036693	Nop14	TRUE	-0.33547	-5.63673	1.73311e-08	2.51604e-07	1292.5	1205.56	1161.66	1180.63	1402.03	1543.71	1625.38	1539.19	1587.95	1584.57
ENSMUSG00000035890	Rnf126	TRUE	-0.504957	-5.63666	1.73384e-08	2.51604e-07	436.872	384.515	381.118	379.487	497.345	557.481	607.315	568.85	604.53	615.54
ENSMUSG00000030287	Itpr2	TRUE	0.285065	5.63562	1.7443e-08	2.52892e-07	3768.82	3898.18	4247.2	3878.12	3621.52	3285.71	3040.28	3314.42	3133.59	3157.83
ENSMUSG00000053436	Mapk14	TRUE	0.191808	5.63477	1.75292e-08	2.53911e-07	8874.9	9274.25	9103.76	9588.81	8613.53	7886.74	8093.51	7937.79	7923.76	7949.24
ENSMUSG00000062373	Tmem65	TRUE	0.33114	5.6331	1.76999e-08	2.56153e-07	7857.31	8118.66	7449.02	8793.07	7396.15	6701.19	6407.87	5905.21	6167.52	6307.17
ENSMUSG00000020788	Atp2a3	TRUE	-0.773576	-5.63201	1.78119e-08	2.57194e-07	1456.6	1581.92	1242.4	1568.76	2087.73	2136.49	2893.79	2933.26	2751.88	2856.18
ENSMUSG00000027947	Il6ra	TRUE	0.482252	5.63196	1.78172e-08	2.57194e-07	2966.47	3155.67	3308.4	3026.17	2422.7	2296.36	2138.12	1943.57	2126.67	2145.44
ENSMUSG00000037172	E330009J07Rik	TRUE	0.400232	5.63193	1.78201e-08	2.57194e-07	806.615	850.624	914.037	962.232	810.969	692.439	688.908	601.743	649.658	657.959
ENSMUSG00000094546	Ighv1-26	FALSE	9.53978	5.63129	1.78871e-08	2.57929e-07	63.9325	32.6378	20.4555	6.48696	8.35094	0	0	0	0	0
ENSMUSG00000034850	Tmem127	TRUE	0.291695	5.62911	1.81138e-08	2.60962e-07	4923.87	4909.96	5168.77	5016.58	4444.55	4253.26	3794.1	3864.89	4016.41	4055.21
ENSMUSG00000091264	Smim13	TRUE	0.342921	5.62832	1.81974e-08	2.61931e-07	2327.14	2512.09	2484.8	2661.82	2281.66	2033.71	1829.36	1903.91	2075.9	1828.71
ENSMUSG00000048078	Tenm4	TRUE	2.54633	5.627	1.83367e-08	2.63699e-07	210.977	271.302	416.646	114.603	87.2209	72.6698	23.18	23.2184	42.3077	27.3364
ENSMUSG00000022360	Atad2	TRUE	-0.932421	-5.62647	1.83933e-08	2.64276e-07	6803.49	7024.28	4878.09	7864.36	10542.6	12232.4	15278.4	14842.4	14439.1	14039.6
ENSMUSG00000022253	Nadkd1	TRUE	0.307409	5.62596	1.84475e-08	2.64817e-07	1391.6	1457.48	1520.16	1575.25	1359.35	1232.27	1206.29	1128.99	1178.03	1154.73
ENSMUSG00000039852	Rere	TRUE	0.587729	5.62483	1.85686e-08	2.66317e-07	2281.33	2821.13	2897.14	2468.29	2194.44	1935.09	1547.49	1619.48	1826.75	1496.9
ENSMUSG00000078452	Raet1d	TRUE	-1.5365	-5.62359	1.87026e-08	2.67781e-07	138.52	160.129	87.2049	205.42	309.913	414.218	561.882	605.613	556.581	478.858
ENSMUSG00000019082	Slc25a22	TRUE	-0.60767	-5.62358	1.87042e-08	2.67781e-07	264.254	281.501	261.615	297.319	365.586	394.493	467.308	461.465	478.547	441.153
ENSMUSG00000021115	Vrk1	TRUE	-0.577379	-5.62289	1.87787e-08	2.68608e-07	2043.71	1918.49	1572.92	2139.62	2415.28	2758.34	3123.73	3093.85	3112.91	2969.3
ENSMUSG00000038047	Haus6	TRUE	-0.714299	-5.62201	1.88748e-08	2.69742e-07	1561.02	1578.86	1235.94	1671.47	2079.38	2244.46	2883.59	2829.74	2749.06	2629.01
ENSMUSG00000063296	Tmem117	TRUE	1.58672	5.62181	1.88969e-08	2.69816e-07	70.3258	50.9966	59.2132	57.3015	41.7547	32.1823	16.6896	12.5766	15.9829	16.0248
ENSMUSG00000024691	Fam111a	TRUE	-0.830621	-5.62124	1.89593e-08	2.70466e-07	8344.26	8745.92	7079.75	9317.44	12765.8	13282	18089.6	17782.4	17364	15743.9
ENSMUSG00000033715	Akr1c14	TRUE	1.60074	5.62101	1.89842e-08	2.7058e-07	100.161	86.6943	97.9709	81.087	38.971	34.2586	20.3984	26.1207	28.2051	24.5085
ENSMUSG00000030386	Zfp606	TRUE	0.480983	5.62051	1.90398e-08	2.71131e-07	1150.79	1151.5	1338.22	1223.87	990.978	914.601	773.283	860.048	817.008	829.518
ENSMUSG00000027613	Eif6	TRUE	-0.412196	-5.61892	1.92156e-08	2.73391e-07	2282.39	2190.82	2128.45	2310.44	2523.84	2593.27	3233.14	3127.71	3094.1	3170.08
ENSMUSG00000031527	Eri1	TRUE	-0.58834	-5.61738	1.93875e-08	2.75591e-07	3896.69	4114.41	3523.72	4380.86	5321.4	5641.25	6620.2	6561.13	6579.32	6531.51
ENSMUSG00000021796	Bmpr1a	TRUE	1.21248	5.6157	1.9577e-08	2.78039e-07	2658.53	2619.19	2995.11	2099.61	1751.84	1541.64	662.02	1149.31	1061.45	818.207
ENSMUSG00000040746	Rnf167	TRUE	0.508344	5.61499	1.96571e-08	2.78808e-07	1698.47	1714.51	1884.06	1737.42	1441.93	1380.73	1245.23	1098.04	1130.09	1104.77
ENSMUSG00000027639	Samhd1	TRUE	0.421043	5.61473	1.96869e-08	2.78808e-07	12132.3	11754.7	12944	10958.6	9740.91	8658.08	8831.56	8017.12	8659.91	8799.49
ENSMUSG00000038126	Mphosph9	TRUE	-0.634053	-5.61472	1.96878e-08	2.78808e-07	485.887	452.85	372.505	508.145	590.133	683.096	741.759	780.718	798.205	738.083
ENSMUSG00000038736	Nudcd1	TRUE	-0.473423	-5.61461	1.97009e-08	2.78808e-07	1027.18	1103.57	1036.77	1027.1	1284.19	1435.75	1412.12	1696.88	1605.81	1460.14
ENSMUSG00000041777	Cir1	TRUE	0.574596	5.61401	1.97688e-08	2.79522e-07	237.616	266.202	313.292	294.076	264.446	193.094	200.275	170.268	185.214	174.387
ENSMUSG00000004127	Trmt10a	TRUE	-0.561062	-5.61299	1.98856e-08	2.80926e-07	442.2	464.069	369.275	437.87	551.162	633.265	685.2	714.933	660	651.36
ENSMUSG00000043445	Pgp	TRUE	-0.525446	-5.60972	2.02653e-08	2.86037e-07	304.745	314.139	294.989	338.403	343.316	389.302	449.691	467.27	526.496	463.776
ENSMUSG00000024067	Dpy30	TRUE	-0.519189	-5.60906	2.03432e-08	2.86883e-07	858.827	887.342	853.747	962.232	1131.09	1179.33	1373.18	1441.47	1383.93	1350.8
ENSMUSG00000029810	Tmem176b	TRUE	1.33269	5.60829	2.04335e-08	2.87904e-07	2851.39	2795.64	3913.45	2380.71	1306.46	1406.68	856.731	972.27	986.239	1037.84
ENSMUSG00000057069	Ero1lb	TRUE	-0.511817	-5.60621	2.0681e-08	2.91135e-07	1213.65	1260.64	1132.59	1392.53	1567.19	1694.24	1904.47	1963.89	1960.26	1842.85
ENSMUSG00000041147	Brca2	TRUE	-0.907402	-5.60415	2.09284e-08	2.94358e-07	785.305	829.205	588.902	756.812	1190.47	1326.74	1593.85	1755.89	1558.8	1553.46
ENSMUSG00000032783	Troap	TRUE	-0.951158	-5.60237	2.11446e-08	2.97138e-07	208.846	219.286	153.954	219.475	328.47	427.713	478.434	417.931	456.923	407.218
ENSMUSG00000044026	Slc35g1	TRUE	-0.849093	-5.597	2.18089e-08	3.06205e-07	374.005	331.478	274.534	330.835	463.013	484.811	707.452	695.584	682.564	626.852
ENSMUSG00000024640	Psat1	TRUE	-0.583193	-5.59639	2.18861e-08	3.07019e-07	2843.93	3316.82	2714.12	3104.01	4083.61	4937.39	4530.29	4929.07	5007.35	4665.1
ENSMUSG00000016477	E2f3	TRUE	-0.415041	-5.59545	2.20048e-08	3.08414e-07	1078.33	985.255	926.956	1007.64	1221.09	1343.35	1401.92	1412.45	1417.78	1387.56
ENSMUSG00000022361	Zhx1	TRUE	0.270953	5.59509	2.20513e-08	3.08795e-07	5765.65	5777.92	6010.68	5894.48	5167.38	4964.38	4637.85	4730.75	4798.63	4582.15
ENSMUSG00000017146	Brca1	TRUE	-1.14778	-5.59382	2.22122e-08	3.10776e-07	1403.32	1506.44	921.573	1778.51	2474.66	3108.19	3726.41	3934.55	3648.8	3498.12
ENSMUSG00000004897	Hdgf	TRUE	-0.329329	-5.59337	2.22709e-08	3.11326e-07	6431.61	6776.43	6022.52	6521.56	7461.1	8020.66	8416.18	8694.32	8470.94	8133.05
ENSMUSG00000027404	Snrpb	TRUE	-0.454149	-5.59307	2.23087e-08	3.11582e-07	4878.05	4777.37	4306.41	5198.22	5739.88	6041.97	7104.19	6982.93	7084.19	6901.03
ENSMUSG00000033278	Ptprm	TRUE	1.3409	5.59288	2.23334e-08	3.11656e-07	556.213	519.146	651.345	406.516	328.47	286.526	116.827	187.682	203.077	178.158
ENSMUSG00000045287	Rtn4rl1	TRUE	1.10161	5.58996	2.27127e-08	3.16566e-07	269.582	207.046	274.534	162.174	148.461	111.081	87.1566	99.6456	103.419	93.3208
ENSMUSG00000025613	Cct8	TRUE	-0.288053	-5.58974	2.27404e-08	3.16566e-07	10462.6	10299.3	9960.74	10522.9	11827.7	12294.7	13026.2	13254.8	13318.5	12912.2
ENSMUSG00000032571	Pik3r4	TRUE	0.235614	5.58969	2.27475e-08	3.16566e-07	2094.86	2321.37	2303.93	2191.51	2111.86	1834.39	1899.83	1892.3	1865.3	1868.3
ENSMUSG00000046027	Stard5	TRUE	0.381865	5.58956	2.27644e-08	3.16566e-07	1630.28	1801.2	1895.9	1840.13	1582.04	1354.77	1469.61	1267.34	1318.12	1302.72
ENSMUSG00000031016	Wee1	TRUE	-0.798512	-5.58684	2.31243e-08	3.21155e-07	351.629	387.574	302.526	395.705	551.162	622.884	711.161	720.737	692.906	714.517
ENSMUSG00000026245	Farsb	TRUE	-0.400477	-5.58676	2.31346e-08	3.21155e-07	3052.78	3171.99	3001.57	3347.27	3785.76	4030.06	4488.57	4435.68	4503.42	4139.11
ENSMUSG00000023947	Nfkbie	TRUE	0.565931	5.5861	2.32232e-08	3.22106e-07	635.063	677.235	765.465	657.345	542.811	465.086	427.438	413.094	411.795	495.826
ENSMUSG00000025395	Prim1	TRUE	-1.06404	-5.58413	2.34875e-08	3.25489e-07	954.726	900.601	577.06	965.476	1450.28	1740.96	2128.85	2099.33	2131.37	2038.92
ENSMUSG00000049482	Ctu2	TRUE	-0.423916	-5.58398	2.3508e-08	3.25492e-07	529.574	484.468	479.089	525.444	589.205	664.409	761.23	697.519	660.94	716.402
ENSMUSG00000025154	Arhgap19	TRUE	0.616341	5.58376	2.35379e-08	3.25624e-07	13035.8	12547.2	13399.4	13985.9	10679	10506	8288.23	7266.39	7466.84	7991.65
ENSMUSG00000047945	Marcksl1	TRUE	-0.561395	-5.5816	2.38313e-08	3.29398e-07	1624.95	1495.22	1708.57	1175.22	1414.09	2017.1	2115.87	2420.52	2269.57	2122.81
ENSMUSG00000037461	Ints7	TRUE	-0.414377	-5.58077	2.39454e-08	3.30691e-07	1493.89	1299.39	1273.62	1373.07	1622.87	1765.87	1886.85	1943.57	1856.84	1962.56
ENSMUSG00000041530	Ago1	TRUE	0.222378	5.58001	2.405e-08	3.31849e-07	3016.55	3254.61	3153.37	3173.2	3023.97	2703.31	2615.63	2571.44	2823.33	2675.2
ENSMUSG00000034245	Hdac11	TRUE	0.690441	5.57942	2.41317e-08	3.3269e-07	148.11	154.01	153.954	158.931	157.74	113.157	78.8119	104.483	98.7179	84.8371
ENSMUSG00000035713	Usp35	TRUE	0.951692	5.57903	2.4186e-08	3.33151e-07	686.209	675.195	819.295	630.316	441.672	445.362	307.83	296.034	307.436	325.209
ENSMUSG00000049439	Cyp20a1	TRUE	-0.229265	-5.57885	2.4212e-08	3.33223e-07	2628.69	2580.43	2462.19	2511.53	2627.76	2825.82	3060.68	3160.6	3015.13	2955.16
ENSMUSG00000003813	Rad23a	TRUE	-0.35578	-5.57758	2.43891e-08	3.35136e-07	1889.21	1932.77	1764.55	1820.67	2137.84	2290.14	2558.14	2553.06	2499.91	2317
ENSMUSG00000069808	Fam57a	TRUE	-0.491063	-5.57755	2.4393e-08	3.35136e-07	210.977	217.246	187.329	196.771	234.754	283.412	301.339	310.546	300.855	278.077
ENSMUSG00000030546	Plin1	TRUE	6.31353	5.5772	2.44417e-08	3.35518e-07	47.9494	32.6378	32.2981	37.8406	1.85576	0	0	0	0.940171	0.942634
ENSMUSG00000049130	C5ar1	TRUE	-1.03527	-5.57148	2.52581e-08	3.46428e-07	10271.8	10002.5	7750.47	10067.8	16367.8	16032	24921.2	24565.1	23952.7	22148.1
ENSMUSG00000026019	Wdr12	TRUE	-0.375313	-5.57128	2.52871e-08	3.46529e-07	1192.34	1198.42	1078.76	1257.39	1368.63	1477.27	1626.31	1649.47	1581.37	1575.14
ENSMUSG00000024613	Tcof1	TRUE	-0.447707	-5.56891	2.56335e-08	3.50975e-07	1005.87	1018.91	909.73	937.366	1187.69	1287.29	1491.86	1396.97	1400.85	1327.23
ENSMUSG00000042265	Trem1	TRUE	-1.82905	-5.56821	2.57376e-08	3.51958e-07	99.0954	69.3554	46.294	87.574	205.99	300.022	306.903	473.075	361.026	368.57
ENSMUSG00000024269	Tpgs2	TRUE	-0.638626	-5.56813	2.57493e-08	3.51958e-07	645.719	625.219	517.846	707.079	822.103	919.791	1067.21	1088.36	1079.32	1013.33
ENSMUSG00000037652	Phc3	TRUE	0.390172	5.56658	2.59791e-08	3.54797e-07	5349.02	5984.97	6302.44	5951.79	5232.33	4724.57	4171.47	4709.46	4310.68	4075.01
ENSMUSG00000024800	Rpp30	TRUE	-0.39148	-5.56524	2.61789e-08	3.56806e-07	753.338	817.986	754.699	807.626	919.531	999.728	1150.65	1035.15	1080.26	1053.87
ENSMUSG00000024165	Hn1l	TRUE	-0.731551	-5.56524	2.61799e-08	3.56806e-07	3464.08	3638.1	2667.82	3618.64	4792.51	5288.28	6299.39	6310.56	6295.38	5997.98
ENSMUSG00000015340	Cybb	TRUE	0.384139	5.56515	2.61931e-08	3.56806e-07	47718.2	51092.5	53123.9	57182.5	45180.4	38601.1	39889.9	35969.2	39196.7	41192.2
ENSMUSG00000021595	Nsun2	TRUE	-0.488339	-5.56479	2.62465e-08	3.57229e-07	3984.06	3829.85	3574.32	3975.43	5002.21	5263.37	5836.71	5932.3	5877.01	5664.29
ENSMUSG00000031107	Rbmx2	TRUE	-0.669019	-5.56137	2.67669e-08	3.64002e-07	220.567	242.744	180.869	198.933	278.365	317.671	356.971	374.396	370.427	366.685
ENSMUSG00000014554	Dguok	TRUE	0.383782	5.56118	2.67961e-08	3.6409e-07	1079.39	1157.62	1153.04	1116.84	947.368	804.558	862.294	834.894	884.701	790.87
ENSMUSG00000025374	Nabp2	TRUE	-0.319928	-5.55983	2.70033e-08	3.66595e-07	537.033	542.604	510.31	514.632	557.657	630.151	706.525	675.268	658.12	654.188
ENSMUSG00000028136	Snx27	TRUE	0.340101	5.55731	2.73957e-08	3.71551e-07	6629.8	7391.45	7586.83	7710.83	6325.37	5680.7	5659.62	5582.09	5746.32	5487.07
ENSMUSG00000038685	Rtel1	TRUE	-0.699788	-5.55719	2.74148e-08	3.71551e-07	946.201	841.445	620.124	821.682	1061.5	1362.04	1550.28	1358.28	1356.67	1345.14
ENSMUSG00000059363	Fxn	TRUE	-0.91915	-5.55641	2.75378e-08	3.72902e-07	82.0467	79.5548	85.0517	80.0058	123.408	138.073	176.168	192.519	189.915	156.477
ENSMUSG00000043964	Orai3	TRUE	0.313301	5.55576	2.76406e-08	3.73978e-07	1779.46	1889.94	1843.15	1791.48	1589.46	1458.59	1493.72	1370.85	1444.1	1387.56
ENSMUSG00000036902	Neto2	TRUE	-0.686739	-5.55468	2.78115e-08	3.75973e-07	258.927	215.206	231.47	202.177	309.913	368.539	369.952	444.052	393.932	386.48
ENSMUSG00000037601	Nme1	TRUE	-0.690736	-5.55401	2.79183e-08	3.77098e-07	1525.86	1449.32	1217.64	1535.25	2063.61	2226.81	2557.21	2598.52	2670.09	2527.2
ENSMUSG00000027215	Cd82	TRUE	0.381679	5.55211	2.82245e-08	3.80911e-07	1133.74	1275.94	1317.76	1202.25	1062.42	938.478	924.417	861.983	933.59	938.864
ENSMUSG00000090622	A930033H14Rik	TRUE	0.693417	5.55149	2.83246e-08	3.81941e-07	148.11	148.91	161.491	147.038	123.408	86.1656	91.7926	101.58	89.3162	81.0666
ENSMUSG00000034858	Fam214a	TRUE	0.921929	5.55133	2.83499e-08	3.8196e-07	2033.05	2385.62	2758.26	2333.14	1664.62	1661.02	1056.08	1039.02	1129.15	1013.33
ENSMUSG00000038910	Plcl2	TRUE	0.297613	5.54997	2.85714e-08	3.84621e-07	4154.55	4199.06	4309.64	4370.05	3670.7	3478.8	3323.08	3268.96	3302.82	3467.95
ENSMUSG00000031666	Rbl2	TRUE	0.268039	5.54944	2.86578e-08	3.8546e-07	4715.02	5136.38	4996.52	5264.17	4709.93	4422.47	4027.75	4097.08	4109.49	3957.18
ENSMUSG00000009687	Fxyd5	TRUE	-0.428218	-5.5464	2.91609e-08	3.91897e-07	11073.1	11579.3	10236.3	11004	12977.4	13369.2	16547.7	15514.7	15925.6	15167.9
ENSMUSG00000021775	Nr1d2	TRUE	0.600388	5.54493	2.94079e-08	3.94885e-07	6671.36	6362.34	6417.63	6677.24	4761.89	4705.89	3910	3646.25	3747.52	4364.4
ENSMUSG00000033863	Klf9	TRUE	0.759181	5.54464	2.94552e-08	3.95189e-07	987.758	1059.71	1090.6	1086.57	704.262	663.371	512.741	505	572.564	657.959
ENSMUSG00000038510	Rpf2	TRUE	-0.5312	-5.54446	2.94857e-08	3.95266e-07	763.994	774.129	704.099	778.435	944.584	982.08	1244.3	1206.39	1202.48	1097.23
ENSMUSG00000001785	Pwp1	TRUE	-0.386556	-5.54384	2.95913e-08	3.9635e-07	1849.78	1951.13	1808.69	1977.44	2241.76	2320.24	2640.66	2589.82	2697.35	2603.56
ENSMUSG00000074570	Cass4	TRUE	-1.06044	-5.54354	2.96416e-08	3.96692e-07	241.878	173.389	158.261	198.933	223.62	251.23	489.561	433.41	421.197	481.686
ENSMUSG00000042626	Shc1	TRUE	0.374563	5.54332	2.96794e-08	3.96866e-07	3346.87	3341.3	3478.51	3151.58	2753.03	2616.11	2390.32	2381.82	2493.33	2513.06
ENSMUSG00000028687	Mutyh	TRUE	-0.770411	-5.54278	2.97715e-08	3.97765e-07	102.292	76.495	68.9026	78.9247	100.211	148.454	157.624	131.571	145.726	146.108
ENSMUSG00000026725	Tnn	TRUE	-1.42611	-5.54164	2.99649e-08	4.00015e-07	229.092	361.056	609.358	338.403	261.663	1289.37	653.675	1077.72	898.803	915.298
ENSMUSG00000004100	Ppan	TRUE	-0.598619	-5.54142	3.00022e-08	4.00179e-07	695.799	551.784	544.761	571.934	733.955	812.863	982.83	963.563	901.624	1032.18
ENSMUSG00000026049	Tex30	TRUE	-0.794777	-5.53989	3.02663e-08	4.03366e-07	326.056	356.976	261.615	327.591	461.157	502.459	611.024	652.05	653.419	591.032
ENSMUSG00000022673	Mcm4	TRUE	-0.982083	-5.53943	3.03457e-08	4.04088e-07	2413.45	2549.83	1755.94	2513.7	3963.91	4385.1	5430.6	5634.33	5526.32	5094.94
ENSMUSG00000004642	Slbp	TRUE	-0.636731	-5.53874	3.04658e-08	4.0535e-07	1875.35	1925.63	1723.64	2018.53	2582.3	2633.76	3311.03	3376.34	3367.69	3056.96
ENSMUSG00000038876	Rnf146	TRUE	0.254677	5.5383	3.05425e-08	4.06032e-07	2906.8	2760.96	2992.96	2931.02	2663.95	2513.34	2385.68	2395.36	2275.21	2377.32
ENSMUSG00000006920	Ezh1	TRUE	0.32276	5.53646	3.08644e-08	4.09972e-07	3294.66	3535.09	3851.01	3630.54	3172.43	2879.8	2867.82	2741.7	2790.43	2696.88
ENSMUSG00000044783	Hjurp	TRUE	-0.663837	-5.53486	3.11483e-08	4.134e-07	6406.04	6312.36	4851.18	6946.45	8318.46	9774.08	10774	10994.9	10501.7	9977.79
ENSMUSG00000002297	Dbf4	TRUE	-0.665515	-5.53302	3.14764e-08	4.17407e-07	2356.98	2398.88	1862.52	2620.73	3178	3618.95	4110.27	4022.59	3932.73	4013.74
ENSMUSG00000059839	Zfp874b	TRUE	0.595807	5.53221	3.16216e-08	4.18986e-07	1027.18	1353.45	1448.03	1370.91	1064.28	877.228	778.847	841.667	867.778	778.616
ENSMUSG00000024053	Emilin2	TRUE	-0.611295	-5.53161	3.17308e-08	4.20086e-07	5463.03	5615.75	5069.73	6024.22	7530.69	7625.13	9388.81	9577.58	9581.28	9205.77
ENSMUSG00000047921	Trappc9	TRUE	0.218044	5.53113	3.18175e-08	4.20885e-07	1704.87	1632.91	1774.24	1659.58	1724.93	1493.88	1496.5	1420.19	1441.28	1453.54
ENSMUSG00000039356	Exosc2	TRUE	-0.6546	-5.5297	3.20773e-08	4.23972e-07	692.602	646.637	551.221	654.102	877.776	928.097	1096.88	1109.65	1127.26	1128.33
ENSMUSG00000026835	Fcnb	TRUE	2.07145	5.5274	3.25014e-08	4.29222e-07	42.6217	39.7774	32.2981	31.3536	44.5383	14.534	10.1992	5.8046	1.88034	13.1969
ENSMUSG00000057541	Pus7	TRUE	-0.462071	-5.52608	3.27461e-08	4.31968e-07	842.844	876.122	838.674	795.734	999.329	1057.86	1231.32	1304.1	1274.87	1130.22
ENSMUSG00000058704	Memo1	TRUE	-0.372987	-5.52599	3.27633e-08	4.31968e-07	1783.72	1743.07	1681.65	1753.64	2102.58	2253.8	2343.96	2479.53	2408.72	2257.61
ENSMUSG00000073002	Vamp5	TRUE	0.817235	5.52171	3.35718e-08	4.42264e-07	301.548	276.402	296.066	256.235	187.432	166.102	135.371	167.366	141.966	136.682
ENSMUSG00000054434	Tmem120b	TRUE	-0.507791	-5.52141	3.36288e-08	4.42651e-07	216.305	193.787	170.103	198.933	209.701	269.916	296.703	296.034	260.427	283.733
ENSMUSG00000029110	Rnf4	TRUE	-0.204676	-5.52037	3.38292e-08	4.44922e-07	6767.26	6530.63	6191.55	6597.24	6792.1	7301.23	7697.6	7632.08	7406.67	7854.03
ENSMUSG00000024158	Hagh	TRUE	0.304483	5.51607	3.46669e-08	4.55565e-07	1415.04	1345.29	1520.16	1473.62	1285.12	1117.04	1131.18	1126.09	1166.75	1154.73
ENSMUSG00000003847	Nfat5	TRUE	0.406189	5.51506	3.48667e-08	4.57814e-07	3972.34	4374.49	4703.68	4084.62	3762.56	3384.33	2955.91	3380.21	3094.1	2955.16
ENSMUSG00000041417	Pik3r1	TRUE	0.423121	5.51454	3.49702e-08	4.58797e-07	14618.2	14346.4	15570.9	13391.2	11405.5	10527.8	10283.6	10335.1	10367.3	10192.7
ENSMUSG00000018697	Aatf	TRUE	-0.288953	-5.5142	3.50363e-08	4.59289e-07	1141.2	1112.75	1072.3	1213.06	1227.59	1379.69	1456.63	1409.55	1347.26	1454.48
ENSMUSG00000038963	Slco4a1	TRUE	-1.45582	-5.51112	3.56566e-08	4.67038e-07	87.3745	99.9534	87.2049	127.577	210.629	277.183	291.14	419.866	429.658	265.823
ENSMUSG00000025912	Mybl1	TRUE	-0.794827	-5.50919	3.6049e-08	4.71791e-07	746.945	695.594	598.592	810.87	1055	1194.9	1469.61	1499.52	1416.84	1199.97
ENSMUSG00000030689	Ino80e	TRUE	-0.327048	-5.50875	3.614e-08	4.72595e-07	1150.79	1060.73	1052.92	1084.4	1222.02	1331.93	1504.84	1367.95	1368.89	1416.78
ENSMUSG00000028565	Nfia	TRUE	0.962752	5.50736	3.64256e-08	4.75941e-07	1069.8	1119.89	1220.87	888.713	661.58	668.562	434.856	489.521	505.812	446.809
ENSMUSG00000028066	Pmf1	TRUE	-0.750842	-5.50669	3.65645e-08	4.77366e-07	994.151	1063.79	743.933	1113.59	1329.65	1511.53	1887.78	1722.03	1832.39	1874.9
ENSMUSG00000063021	Hist1h2ak	TRUE	-1.13744	-5.5063	3.66456e-08	4.78035e-07	2079.94	2192.86	1188.57	2404.5	3293.98	4128.68	5426.89	5020.01	5096.67	4880.96
ENSMUSG00000041453	Rpl21	TRUE	-0.411013	-5.50595	3.67186e-08	4.78409e-07	327.121	305.98	293.913	349.215	303.417	427.713	445.982	395.68	405.214	424.185
ENSMUSG00000026202	Tuba4a	TRUE	-0.91842	-5.50587	3.6734e-08	4.78409e-07	913.17	882.242	734.244	834.655	1387.18	1434.71	1986.06	2040.32	1830.51	1692.03
ENSMUSG00000024007	Ppil1	TRUE	-0.719926	-5.50533	3.68485e-08	4.7951e-07	805.55	926.099	727.784	915.742	1180.27	1257.19	1595.71	1644.64	1592.65	1415.84
ENSMUSG00000049659	Aftph	TRUE	0.350118	5.50302	3.73347e-08	4.85276e-07	9051.78	9255.89	10173.9	9803.96	8149.59	7686.38	6989.22	7072.9	7169.74	7509.03
ENSMUSG00000002372	Ranbp3	TRUE	-0.263733	-5.50293	3.73523e-08	4.85276e-07	2054.37	2017.43	1946.5	2044.47	2206.5	2358.65	2597.08	2411.81	2553.5	2410.32
ENSMUSG00000039660	D2Wsu81e	TRUE	-0.316395	-5.50205	3.75403e-08	4.87324e-07	722.438	724.152	692.256	742.757	801.69	863.732	969.849	922.931	903.504	928.495
ENSMUSG00000046876	Atxn1	TRUE	0.463111	5.50181	3.75911e-08	4.87588e-07	6656.44	6689.74	7206.78	6298.84	5482.85	5310.08	4249.35	4593.37	4514.7	4788.58
ENSMUSG00000022151	Ttc33	TRUE	0.302654	5.50132	3.76962e-08	4.88555e-07	2445.42	2674.26	2697.97	2783.99	2380.95	2201.89	2032.42	2044.19	2105.04	2140.72
ENSMUSG00000031667	Aktip	TRUE	0.254431	5.49999	3.79811e-08	4.9185e-07	2385.75	2413.16	2503.1	2542.89	2205.58	1961.05	2052.82	2009.36	2054.27	2019.12
ENSMUSG00000054008	Ndst1	TRUE	0.494212	5.49906	3.81817e-08	4.93856e-07	3784.81	4007.32	4353.79	4115.98	3106.55	2975.31	2653.64	2573.37	2701.11	2845.81
ENSMUSG00000027642	Rpn2	TRUE	-0.284257	-5.49886	3.82263e-08	4.93856e-07	13914.9	14313.7	12706.1	14474.6	15019.6	16305	16888.9	17844.3	17819.1	16912.7
ENSMUSG00000015112	Slc25a13	TRUE	-0.678099	-5.49885	3.82286e-08	4.93856e-07	1911.58	1928.69	1594.45	2005.55	2508.07	2549.67	3515.01	3273.79	3320.68	3260.57
ENSMUSG00000035901	Dennd5a	TRUE	0.223966	5.49671	3.86933e-08	4.98989e-07	12575.5	12686.9	12831	12690.7	11425.9	11114.3	10393.9	10440.5	10684.1	10629.1
ENSMUSG00000036112	Metap2	TRUE	-0.24124	-5.49661	3.87157e-08	4.98989e-07	4765.1	4813.06	4524.97	4776.56	5154.38	5349.53	5872.87	5694.31	5715.3	5779.29
ENSMUSG00000029169	Dhx15	TRUE	-0.311896	-5.49659	3.87195e-08	4.98989e-07	8399.67	8334.89	7875.36	8594.14	9486.67	9809.38	10664.6	11070.3	10787.5	10665
ENSMUSG00000074829	2010315B03Rik	TRUE	0.286758	5.49404	3.9285e-08	5.05869e-07	961.119	914.88	1006.62	1042.24	941.8	815.978	768.647	806.839	805.726	790.87
ENSMUSG00000030243	Recql	TRUE	-0.482457	-5.49239	3.96527e-08	5.10194e-07	1461.92	1476.86	1284.39	1564.44	1803.8	1939.24	2256.8	2175.76	2110.68	2126.58
ENSMUSG00000016194	Hsd11b1	TRUE	1.36459	5.49039	4.01041e-08	5.15587e-07	43.6872	47.9368	50.6004	46.4899	34.3316	12.4577	14.8352	20.3161	22.5641	16.0248
ENSMUSG00000033222	Ttf2	TRUE	-0.624816	-5.48952	4.03026e-08	5.17724e-07	1863.63	1987.85	1553.54	2105.02	2538.69	2911.98	3332.35	3158.67	3049.91	3045.65
ENSMUSG00000039298	Cdk5rap2	TRUE	-0.375814	-5.48712	4.08547e-08	5.24395e-07	2134.28	2201.01	1999.25	2141.78	2560.95	2689.82	2934.58	2943.9	2829.91	2927.82
ENSMUSG00000037754	Ppp1r16b	TRUE	2.21301	5.48687	4.09109e-08	5.24695e-07	25.573	13.2591	30.1449	22.7044	24.1249	4.15256	6.49039	2.9023	4.70085	6.59844
ENSMUSG00000019814	Ltv1	TRUE	-0.650307	-5.48571	4.1182e-08	5.27749e-07	983.495	868.983	785.921	897.363	1215.53	1326.74	1584.58	1676.56	1438.46	1433.75
ENSMUSG00000025001	Hells	TRUE	-1.26631	-5.48497	4.13531e-08	5.29519e-07	1429.96	1515.62	963.56	1537.41	2857.88	3232.77	4219.68	4519.85	4151.79	3855.37
ENSMUSG00000030330	Ing4	TRUE	0.33813	5.48469	4.14204e-08	5.29956e-07	3441.7	3421.87	3337.47	3398.09	3030.46	2921.32	2624.9	2388.59	2592.05	2628.06
ENSMUSG00000035735	Dagla	TRUE	-0.716777	-5.48428	4.15167e-08	5.30764e-07	117.21	150.95	116.273	155.687	167.947	198.285	241.072	246.695	245.385	233.773
ENSMUSG00000042079	Hnrnpf	TRUE	-0.431161	-5.48329	4.17484e-08	5.33122e-07	1657.98	1552.34	1466.33	1460.65	1736.07	1812.59	2242.89	2144.8	2136.07	2280.23
ENSMUSG00000039219	Arid4b	TRUE	0.291537	5.48321	4.17678e-08	5.33122e-07	3473.67	3692.16	3818.71	3791.63	3358.01	3202.66	2841.86	2959.38	2940.85	2871.26
ENSMUSG00000063316	Rpl27	TRUE	-0.498699	-5.48149	4.21756e-08	5.37898e-07	253.599	203.987	217.474	228.125	264.446	317.671	314.32	348.276	331.88	339.348
ENSMUSG00000032939	Nup93	TRUE	-0.433419	-5.48094	4.23082e-08	5.3916e-07	1915.84	1911.35	1671.97	1915.82	2273.31	2400.18	2678.68	2675.92	2707.69	2624.29
ENSMUSG00000060678	Hist1h4c	TRUE	-0.797097	-5.4791	4.27501e-08	5.44358e-07	5249.93	6169.57	4236.44	6520.48	7588.22	8359.1	11392.5	10606	10904.1	10459.5
ENSMUSG00000036817	Sun1	TRUE	-0.214339	-5.47852	4.28902e-08	5.45708e-07	2585.01	2588.59	2692.59	2618.57	2782.72	2960.77	3148.77	3100.62	3205.04	2978.72
ENSMUSG00000003420	Fcgrt	TRUE	0.840397	5.47764	4.31037e-08	5.47518e-07	6807.75	6657.1	8306	6246.94	4074.33	3986.46	3511.3	3330.87	3411.88	3681.93
ENSMUSG00000059900	Tmem40	TRUE	1.75961	5.47756	4.31229e-08	5.47518e-07	21.3108	30.598	34.4513	35.6783	30.6201	5.1907	9.27198	9.67433	13.1624	7.54108
ENSMUSG00000017999	Ddx27	TRUE	-0.408053	-5.47747	4.31454e-08	5.47518e-07	1623.89	1549.28	1500.79	1636.88	1878.03	1935.09	2316.14	2255.09	2179.32	2182.2
ENSMUSG00000036402	Gng12	TRUE	0.250239	5.47737	4.31693e-08	5.47518e-07	5203.04	5772.82	5627.41	5491.21	5350.17	4833.58	4295.71	4698.82	4724.36	4523.7
ENSMUSG00000048878	Hexim1	TRUE	0.315853	5.47566	4.35884e-08	5.52396e-07	2177.97	2281.59	2437.43	2435.85	2085.88	1916.41	1733.86	1791.69	1844.62	1885.27
ENSMUSG00000035891	Cerk	TRUE	0.25278	5.47548	4.36326e-08	5.52519e-07	12259.1	13479.4	13005.4	13910.2	12621.1	11232.7	11413.8	10331.2	10771.5	11033.5
ENSMUSG00000034906	Ncaph	TRUE	-0.92688	-5.47533	4.36695e-08	5.52549e-07	1947.81	1948.07	1230.56	2120.15	2792	3431.05	3984.17	4033.23	3869.74	3769.59
ENSMUSG00000026238	Ptma	TRUE	-0.557272	-5.47428	4.39288e-08	5.55391e-07	1928.63	1922.57	1802.23	1911.49	2447.75	2421.98	3005.98	3192.53	3044.27	3071.1
ENSMUSG00000031629	Mlf1ip	TRUE	-0.57713	-5.47408	4.39782e-08	5.55565e-07	551.951	512.006	413.416	538.418	597.556	665.447	830.77	778.783	797.265	827.633
ENSMUSG00000052534	Pbx1	TRUE	1.24423	5.47386	4.40342e-08	5.55565e-07	1350.04	1365.69	1533.08	1121.16	649.517	705.935	360.68	506.935	489.829	477.916
ENSMUSG00000029787	Avl9	TRUE	0.273413	5.47363	4.40898e-08	5.55565e-07	5625	5981.91	6227.08	6577.78	5719.46	5151.25	5073.63	4853.61	4863.5	4985.59
ENSMUSG00000029578	Wipi2	TRUE	0.29743	5.47353	4.41152e-08	5.55565e-07	4479.54	4536.66	4624.01	4494.38	4149.49	3881.6	3358.31	3407.3	3786.07	3698.9
ENSMUSG00000028927	Padi2	TRUE	-0.492181	-5.47353	4.41161e-08	5.55565e-07	941.939	1017.89	995.858	979.531	939.945	1091.08	1520.61	1431.8	1334.1	1477.11
ENSMUSG00000062727	Hist1h2bk	TRUE	-1.01642	-5.47265	4.43349e-08	5.5788e-07	2261.08	2325.45	1397.43	2680.2	3238.31	3803.74	5320.26	4774.28	5176.58	5004.45
ENSMUSG00000016024	Lbp	TRUE	1.83307	5.47121	4.46963e-08	5.61986e-07	167.29	112.193	197.018	103.791	50.1056	44.64	28.7431	33.8601	32.906	36.7627
ENSMUSG00000046618	Olfml2a	TRUE	4.77678	5.47072	4.48199e-08	5.63098e-07	974.971	886.322	1169.19	478.954	58.4566	47.7544	6.49039	28.0556	36.6667	11.3116
ENSMUSG00000032902	Slc16a1	TRUE	-0.494576	-5.46983	4.50465e-08	5.65501e-07	1319.14	1313.67	1218.72	1244.42	1577.4	1590.43	1953.61	1932.93	2022.31	1905.06
ENSMUSG00000017550	Atad5	TRUE	-0.98042	-5.46966	4.50906e-08	5.65611e-07	1117.75	1150.48	779.461	1174.14	1800.09	2085.62	2455.22	2638.19	2450.09	2255.72
ENSMUSG00000037458	Azin1	TRUE	-0.731118	-5.46939	4.51598e-08	5.66036e-07	12931.4	11993.4	10007	12545.8	16382.7	16718.2	24035.8	20982.6	20962	23306.6
ENSMUSG00000029414	Kntc1	TRUE	-1.14721	-5.46798	4.55202e-08	5.69925e-07	1821.01	1827.72	1069.07	1986.09	2999.84	3602.34	4797.32	4513.07	4383.08	4199.44
ENSMUSG00000021567	Nkd2	TRUE	2.10591	5.46789	4.55413e-08	5.69925e-07	350.563	299.86	396.19	200.015	97.4276	105.89	32.4519	71.59	53.5897	49.017
ENSMUSG00000032555	Topbp1	TRUE	-0.798898	-5.4677	4.5591e-08	5.70101e-07	5274.43	5274.07	4048.03	5753.93	7767.3	8436.96	10391.1	10378.6	9841.71	9873.15
ENSMUSG00000052833	Sae1	TRUE	-0.573299	-5.46726	4.5705e-08	5.71081e-07	3974.47	3971.62	3224.43	4168.95	4993.86	5410.78	6165.87	6406.34	6352.73	5921.63
ENSMUSG00000054400	Cklf	TRUE	-0.432168	-5.46701	4.5769e-08	5.71434e-07	739.486	732.312	694.409	796.815	833.238	904.219	1136.75	1069.98	1030.43	981.282
ENSMUSG00000053801	Grwd1	TRUE	-0.748506	-5.46529	4.62148e-08	5.7655e-07	476.297	470.189	428.488	478.954	655.085	642.608	899.382	865.852	882.82	926.61
ENSMUSG00000007080	Pole	TRUE	-1.13588	-5.46382	4.65987e-08	5.80886e-07	1334.06	1423.83	810.683	1364.42	2280.73	2833.08	3370.37	3400.53	3144.87	3106.92
ENSMUSG00000060288	Ppih	TRUE	-0.572744	-5.46332	4.67314e-08	5.82088e-07	469.904	467.129	382.194	489.765	568.792	648.837	773.283	717.835	658.12	740.911
ENSMUSG00000073775	Kti12	TRUE	-0.463171	-5.46302	4.6809e-08	5.82601e-07	392.12	419.192	360.662	423.815	464.869	516.993	559.101	627.864	566.923	572.179
ENSMUSG00000020212	Mdm1	TRUE	-0.848169	-5.46279	4.68712e-08	5.82921e-07	823.664	680.295	573.83	798.977	1082.84	1186.59	1528.02	1522.74	1360.43	1532.72
ENSMUSG00000029415	Sdad1	TRUE	-0.278217	-5.46123	4.72839e-08	5.87599e-07	1384.14	1322.85	1291.92	1272.53	1466.05	1572.78	1604.05	1664.95	1635.9	1696.74
ENSMUSG00000014551	Mrps25	TRUE	-0.392774	-5.45901	4.78806e-08	5.94551e-07	1444.88	1387.11	1298.38	1499.57	1611.73	1697.36	2030.56	1956.15	1930.17	1894.7
ENSMUSG00000026669	Mcm10	TRUE	-1.24985	-5.45813	4.81168e-08	5.97021e-07	930.218	914.88	520	1046.56	1606.16	1941.32	2620.26	2547.25	2518.72	2308.51
ENSMUSG00000036086	Zranb3	TRUE	-1.27456	-5.45776	4.82187e-08	5.97823e-07	2023.46	2056.18	1466.33	2542.89	4287.74	4864.72	6647.08	6426.66	6192.91	5814.17
ENSMUSG00000022094	Slc39a14	TRUE	-0.721467	-5.45706	4.84086e-08	5.99677e-07	1945.68	1864.44	1892.67	1666.07	2778.08	2894.33	3209.96	3702.37	3496.5	3431.19
ENSMUSG00000054580	Pla2r1	TRUE	1.12294	5.45693	4.84432e-08	5.99677e-07	706.454	710.893	802.07	562.203	391.566	392.417	226.236	310.546	280.171	247.913
ENSMUSG00000056305	Usp39	TRUE	-0.396116	-5.45672	4.85001e-08	5.99916e-07	1498.15	1439.13	1388.82	1440.11	1725.86	1770.03	2006.46	2007.42	2091.88	1986.13
ENSMUSG00000039686	Zer1	TRUE	0.514338	5.45447	4.91195e-08	6.07109e-07	822.599	796.567	918.343	800.058	678.282	643.646	544.265	533.055	516.154	574.064
ENSMUSG00000031298	Gpr64	TRUE	2.18588	5.45268	4.96153e-08	6.12764e-07	115.079	94.8537	151.801	87.574	32.4759	31.1442	14.8352	28.0556	18.8034	13.1969
ENSMUSG00000024742	Fen1	TRUE	-1.00649	-5.45123	5.0022e-08	6.16883e-07	2262.15	2388.68	1622.44	2615.33	3811.74	4219	5510.34	5347.97	5321.37	5119.45
ENSMUSG00000040945	Rcc2	TRUE	-0.290085	-5.45119	5.00343e-08	6.16883e-07	4078.9	4170.51	4051.26	3942.99	4718.28	4970.61	5152.44	5272.51	5046.84	5193.92
ENSMUSG00000061578	Ksr2	TRUE	1.7584	5.45108	5.00644e-08	6.16883e-07	49.0149	81.5946	66.7494	89.7363	119.697	16.6102	32.4519	15.4789	19.7436	35.8201
ENSMUSG00000050914	Ankrd37	TRUE	-0.882177	-5.45084	5.01315e-08	6.17234e-07	329.253	314.139	259.461	332.997	486.21	512.841	688.908	698.486	675.983	600.458
ENSMUSG00000026228	Htr2b	TRUE	-0.883477	-5.4503	5.02845e-08	6.18642e-07	93.7677	160.129	161.491	191.365	181.865	284.45	305.975	287.328	288.632	289.389
ENSMUSG00000022010	Tsc22d1	TRUE	0.921544	5.44983	5.04168e-08	6.19794e-07	3187.04	3470.83	4000.66	2634.79	2123.92	2074.2	1358.35	1653.34	1567.26	1486.53
ENSMUSG00000035704	Alg8	TRUE	-0.675776	-5.44885	5.06951e-08	6.22737e-07	476.297	502.827	389.731	497.334	643.95	730.85	873.421	828.122	845.214	735.255
ENSMUSG00000028247	Coq3	TRUE	-0.312923	-5.44844	5.08133e-08	6.2371e-07	566.868	606.86	549.068	585.989	630.032	714.24	738.05	764.272	732.393	705.091
ENSMUSG00000032178	Ilf3	TRUE	-0.174479	-5.44817	5.08921e-08	6.2416e-07	2526.4	2559.01	2548.32	2485.59	2645.39	2775.98	2903.06	2910.04	2886.32	2932.54
ENSMUSG00000032053	Pou2af1	TRUE	4.35619	5.44804	5.0928e-08	6.2416e-07	47.9494	23.4585	25.8385	6.48696	15.774	3.11442	0	0.967433	1.88034	0
ENSMUSG00000053338	Tarm1	TRUE	-1.54647	-5.44768	5.10307e-08	6.24941e-07	18.1142	16.3189	13.9958	11.8928	20.4134	32.1823	45.4327	66.7529	41.3675	50.9023
ENSMUSG00000021040	Slirp	TRUE	-0.201494	-5.44748	5.1088e-08	6.25164e-07	3132.69	3081.22	2969.27	3175.37	3298.62	3500.61	3629.98	3713.01	3598.97	3565.04
ENSMUSG00000021427	Ssr1	TRUE	-0.332549	-5.44728	5.11459e-08	6.25394e-07	13347	13755.8	12721.1	13620.5	15650.6	16183.6	17413.7	18176.1	17962	17275.7
ENSMUSG00000021707	Dhfr	TRUE	-1.24931	-5.44713	5.11878e-08	6.25429e-07	1017.59	1091.33	580.289	1137.38	1815.87	2199.82	2841.86	2892.62	2879.74	2602.61
ENSMUSG00000017264	Exosc10	TRUE	-0.320785	-5.44572	5.15948e-08	6.29728e-07	1964.86	1959.29	1821.61	1907.17	2201.86	2289.1	2528.47	2452.44	2554.44	2487.61
ENSMUSG00000020485	Supt4a	TRUE	0.316149	5.44564	5.16184e-08	6.29728e-07	876.941	948.537	1032.46	949.258	939.945	756.804	801.099	746.858	722.991	784.272
ENSMUSG00000031562	Dctd	TRUE	-0.646447	-5.44455	5.19355e-08	6.33114e-07	153.438	215.206	181.946	161.093	223.62	318.709	283.723	285.393	294.273	285.618
ENSMUSG00000057469	E2f6	TRUE	-0.694611	-5.44413	5.20585e-08	6.34132e-07	905.711	969.956	839.751	1016.29	1351.92	1394.22	1704.19	1777.17	1722.39	1632.64
ENSMUSG00000028614	Tmem48	TRUE	-0.986811	-5.44301	5.23879e-08	6.37658e-07	1874.29	1934.81	1215.49	2070.42	2875.51	3349.04	4139.01	4298.3	4159.32	3816.73
ENSMUSG00000060093	Hist1h4a	TRUE	-1.0407	-5.43975	5.33556e-08	6.48943e-07	1597.25	1500.32	945.258	1783.91	2344.76	2822.7	3737.54	3506.94	3460.77	3285.08
ENSMUSG00000042350	1110018G07Rik	TRUE	0.226115	5.4353	5.47052e-08	6.64853e-07	4445.44	4514.22	4836.1	4616.55	4233	4003.07	3820.06	3788.47	3891.37	3854.43
ENSMUSG00000051235	Gen1	TRUE	-1.05538	-5.43513	5.47558e-08	6.64963e-07	467.773	534.445	319.751	584.908	785.916	963.393	1184.03	1214.13	1188.38	1049.15
ENSMUSG00000028948	Nol9	TRUE	-0.348673	-5.43282	5.54704e-08	6.7313e-07	1185.95	1173.94	1069.07	1116.84	1290.68	1362.04	1497.43	1582.72	1481.71	1511.04
ENSMUSG00000035455	Fignl1	TRUE	-1.25153	-5.43226	5.5645e-08	6.74738e-07	1280.78	1268.8	799.917	1414.16	2427.34	2780.14	3715.28	3709.14	3570.77	3349.18
ENSMUSG00000002221	Paxip1	TRUE	-0.512147	-5.43207	5.57033e-08	6.74933e-07	996.282	924.059	846.21	992.505	1209.96	1314.28	1504.84	1405.68	1368.89	1495.96
ENSMUSG00000033096	Apmap	TRUE	-0.440926	-5.43184	5.5776e-08	6.75304e-07	2061.82	1942.97	1794.7	2153.67	2334.55	2530.98	3025.45	2677.85	2767.86	2964.59
ENSMUSG00000075297	H60b	TRUE	-1.54714	-5.43139	5.59161e-08	6.76488e-07	31.9663	23.4585	13.9958	22.7044	44.5383	55.0214	89.011	82.2318	83.6752	91.4355
ENSMUSG00000031546	Gins4	TRUE	-0.37135	-5.43118	5.59835e-08	6.76791e-07	1336.19	1370.79	1263.93	1415.24	1584.82	1659.98	1840.49	1869.08	1777.86	1873.01
ENSMUSG00000067199	Frat1	FALSE	1.75116	5.4301	5.63218e-08	6.80368e-07	29.8352	31.6179	24.7619	21.6232	25.0528	10.3814	5.56319	6.77203	8.46154	8.48371
ENSMUSG00000026579	F5	TRUE	1.12428	5.42816	5.69395e-08	6.8731e-07	59.6704	85.6744	78.5921	62.7073	54.745	25.9535	36.1607	29.023	31.0256	33.9348
ENSMUSG00000025213	Kazald1	TRUE	2.10337	5.42756	5.71305e-08	6.89096e-07	201.387	177.468	172.257	151.362	38.0432	46.7163	22.2528	29.9904	38.547	34.8775
ENSMUSG00000019813	Cep57l1	TRUE	-0.449316	-5.42683	5.73631e-08	6.91135e-07	459.249	445.711	401.573	501.658	514.975	608.35	688.908	634.636	652.479	589.146
ENSMUSG00000054079	Utp18	TRUE	-0.549423	-5.42676	5.73859e-08	6.91135e-07	1481.1	1339.17	1280.08	1481.19	1824.22	1876.96	2216	2262.83	2183.08	2301.91
ENSMUSG00000022240	Ctnnd2	TRUE	-1.42735	-5.42608	5.76065e-08	6.9327e-07	186.47	186.648	113.043	141.632	321.975	337.395	595.261	592.069	565.983	466.604
ENSMUSG00000020399	Havcr2	TRUE	-0.685421	-5.42429	5.8185e-08	6.99235e-07	1903.06	2116.36	1589.07	2408.82	2704.78	3179.82	3500.17	3572.73	3427.86	3565.04
ENSMUSG00000028560	Usp1	TRUE	-0.843669	-5.42428	5.81895e-08	6.99235e-07	1750.69	1839.96	1370.52	1834.73	2745.6	2969.08	3534.48	3624.97	3585.81	3412.34
ENSMUSG00000052915	Msl1	TRUE	0.22528	5.42366	5.839e-08	7.01118e-07	3011.22	3210.75	3321.32	3096.44	2978.5	2714.73	2618.41	2713.65	2726.5	2585.65
ENSMUSG00000003038	Hmgn2	TRUE	-0.38523	-5.42055	5.9415e-08	7.12891e-07	578.589	596.661	518.923	623.829	655.085	755.765	806.663	755.565	749.316	818.207
ENSMUSG00000042354	Gnl3	TRUE	-0.646709	-5.42029	5.95038e-08	7.13422e-07	2250.43	1574.78	1605.22	1610.93	2154.54	2670.09	3152.47	2763.96	2700.17	3111.64
ENSMUSG00000041431	Ccnb1	TRUE	-0.944562	-5.4201	5.95653e-08	7.13624e-07	1246.68	1195.36	703.022	1336.31	1625.65	2174.9	2562.78	2346.02	2329.74	2342.45
ENSMUSG00000036875	Dna2	TRUE	-0.939133	-5.41968	5.97045e-08	7.14757e-07	651.046	676.215	498.468	801.14	1076.34	1232.27	1544.71	1453.08	1415.9	1457.31
ENSMUSG00000021714	Cenpk	TRUE	-0.961722	-5.41863	6.00561e-08	7.18429e-07	432.61	442.651	271.304	481.116	623.537	779.643	907.727	971.303	841.453	887.019
ENSMUSG00000037234	Hook3	TRUE	0.173219	5.41846	6.01154e-08	7.18601e-07	13634.7	14200.5	13750.4	14397.8	13530.4	12775.3	11816.2	12517.6	12313.4	12227.9
ENSMUSG00000033355	Rtp4	TRUE	-0.361466	-5.41808	6.02421e-08	7.19578e-07	2202.48	2239.77	1928.2	2268.27	2044.12	2493.61	2932.73	2639.16	2735.9	2920.28
ENSMUSG00000071350	Setdb2	TRUE	-0.363946	-5.41776	6.03513e-08	7.20345e-07	901.449	924.059	835.444	917.905	1051.29	1117.04	1253.57	1189.94	1212.82	1188.66
ENSMUSG00000022422	Dscc1	TRUE	-1.11793	-5.41672	6.0704e-08	7.23993e-07	206.715	174.409	120.58	180.554	299.706	343.624	477.507	432.442	429.658	450.579
ENSMUSG00000041852	Tcf20	TRUE	0.170575	5.4165	6.07765e-08	7.23993e-07	11383.2	12070.9	12148.4	12129.5	11493.7	10565.1	10319.7	10500.5	10891.9	10341.6
ENSMUSG00000032815	Fanca	TRUE	-1.13305	-5.41645	6.07926e-08	7.23993e-07	434.741	420.212	249.772	481.116	692.2	861.656	1086.68	1032.25	1010.68	1007.68
ENSMUSG00000024253	Dync2li1	TRUE	0.758914	5.41586	6.09932e-08	7.25842e-07	480.56	419.192	454.327	361.107	310.84	290.679	229.018	237.988	211.538	228.118
ENSMUSG00000035236	Scai	TRUE	0.421136	5.41332	6.18685e-08	7.35711e-07	1858.31	1885.86	1935.73	1757.97	1577.4	1474.16	1282.32	1423.09	1196.84	1356.45
ENSMUSG00000021392	Nol8	TRUE	-0.227986	-5.412	6.23245e-08	7.40583e-07	1642	1654.33	1640.74	1679.04	1696.17	1954.82	2064.87	1991.94	1850.26	1874.9
ENSMUSG00000079316	Rab9	TRUE	0.689751	5.41124	6.25886e-08	7.4317e-07	3175.32	3283.16	3712.13	3269.43	2200.01	2201.89	1875.72	1729.77	1917.01	1971.05
ENSMUSG00000009207	Lnp	TRUE	-0.486506	-5.41045	6.28662e-08	7.45913e-07	2264.28	2229.57	2062.77	2337.47	2830.97	2892.26	3485.34	3441.16	3321.62	3289.79
ENSMUSG00000050315	Synpo2	TRUE	2.46054	5.40985	6.30766e-08	7.47855e-07	348.432	288.641	359.586	140.551	61.2402	77.8604	30.5975	47.4042	35.7265	26.3938
ENSMUSG00000024525	Impa2	TRUE	-0.669519	-5.40954	6.31854e-08	7.4859e-07	449.659	488.548	434.948	538.418	640.239	667.524	866.93	862.95	884.701	778.616
ENSMUSG00000040651	D14Abb1e	TRUE	0.294621	5.40795	6.37498e-08	7.54718e-07	5583.44	5828.92	6239.99	6216.67	5617.4	4961.27	4790.83	5139	4714.96	4433.21
ENSMUSG00000036672	Cenpt	TRUE	-0.499771	-5.40592	6.44763e-08	7.62755e-07	611.621	544.644	487.701	472.467	640.239	758.88	823.352	768.142	754.017	796.526
ENSMUSG00000022978	Mis18a	TRUE	-0.529769	-5.40277	6.56187e-08	7.75697e-07	1246.68	1275.94	1077.68	1387.13	1535.64	1718.12	2026.86	2064.5	1807.95	1802.32
ENSMUSG00000018425	Dhx40	TRUE	0.583593	5.40081	6.63407e-08	7.82605e-07	3358.59	3544.27	3787.49	3624.05	2659.31	2650.37	2025.93	2058.7	2294.96	2296.26
ENSMUSG00000051379	Flrt3	TRUE	-1.07163	-5.40075	6.63612e-08	7.82605e-07	58.6048	48.9568	49.5238	30.2725	39.8989	115.233	83.4478	83.1992	89.3162	106.518
ENSMUSG00000026516	Nvl	TRUE	-0.263653	-5.40073	6.63713e-08	7.82605e-07	1989.37	2000.09	1817.31	1872.57	2110.93	2304.67	2311.51	2447.6	2318.46	2376.38
ENSMUSG00000028618	Tmem59	TRUE	0.331008	5.40047	6.64658e-08	7.82605e-07	9862.66	9724.04	9846.62	9635.3	8222.89	8117.21	7245.13	7246.07	7574.96	7410.99
ENSMUSG00000073676	Hspe1	TRUE	-0.240892	-5.40039	6.64964e-08	7.82605e-07	1487.5	1519.7	1488.94	1409.83	1610.8	1717.08	1774.66	1832.32	1779.74	1783.46
ENSMUSG00000039377	Hlx	TRUE	0.331728	5.40035	6.65094e-08	7.82605e-07	1051.69	1015.85	1155.2	1016.29	1055.93	819.092	840.969	878.429	897.863	770.132
ENSMUSG00000020075	Ddx21	TRUE	-0.606616	-5.40026	6.65454e-08	7.82605e-07	4664.94	4652.93	4213.83	4692.23	6331.87	6329.54	7680.91	8094.51	7808.12	7480.75
ENSMUSG00000022587	Ly6e	TRUE	-0.297333	-5.39953	6.68155e-08	7.85205e-07	4886.58	5024.19	4415.15	4535.47	5211.91	5780.36	6146.4	5672.06	5846.92	6141.26
ENSMUSG00000026429	Ube2t	TRUE	-1.03745	-5.39894	6.70358e-08	7.87191e-07	271.713	311.079	179.793	326.51	434.249	555.405	649.966	665.594	693.846	564.638
ENSMUSG00000037071	Scd1	TRUE	1.21542	5.39881	6.70829e-08	7.87191e-07	4881.25	4806.94	4017.88	3953.8	2689.93	2767.68	1098.73	1598.2	1627.44	1672.23
ENSMUSG00000053907	Mat2a	TRUE	-0.500871	-5.39785	6.74455e-08	7.9068e-07	5856.22	4702.91	4791.96	4833.87	5867.93	6411.55	8042.52	7245.1	7134.96	8033.13
ENSMUSG00000031722	Hp	TRUE	3.99919	5.39776	6.7479e-08	7.9068e-07	4304.79	2861.93	5272.13	2066.1	235.682	350.891	104.773	189.617	174.872	101.805
ENSMUSG00000026600	Soat1	TRUE	0.244258	5.39724	6.76728e-08	7.92371e-07	27228.9	29076.2	27963.7	30610.9	27156.3	23556.4	24980.6	22999.7	23524	24849.7
ENSMUSG00000024248	Cox7a2l	TRUE	0.324696	5.39696	6.77776e-08	7.93018e-07	6787.5	6770.31	7530.84	6999.43	6197.32	5883.14	5417.62	5130.3	5329.83	5613.39
ENSMUSG00000034354	Mtmr3	TRUE	0.380179	5.39666	6.78946e-08	7.93806e-07	7944.68	8360.39	9178.05	8130.32	7125.21	6813.31	6185.34	6028.07	5943.76	6329.79
ENSMUSG00000025583	Rptor	TRUE	-0.415824	-5.3964	6.79931e-08	7.94377e-07	1996.83	2104.12	2013.25	2142.86	2479.3	2499.84	2978.16	2974.86	2985.04	2887.29
ENSMUSG00000074749	Plk1s1	TRUE	0.352213	5.39581	6.8214e-08	7.96377e-07	1061.28	1061.75	1135.82	1035.75	926.954	851.274	809.444	805.872	766.239	855.912
ENSMUSG00000019849	Prep	TRUE	-0.570806	-5.39421	6.88245e-08	8.0292e-07	2132.15	2312.19	1850.68	2159.08	2861.59	3151.79	3365.73	3554.35	3544.44	3195.53
ENSMUSG00000020696	Rffl	TRUE	0.95856	5.39305	6.92735e-08	8.07568e-07	1407.58	1130.09	1308.07	1191.44	770.142	722.545	580.426	475.977	488.889	720.173
ENSMUSG00000025964	Adam23	TRUE	3.10104	5.39259	6.94505e-08	8.09042e-07	1387.34	1262.68	1683.81	937.366	173.514	224.238	59.3407	140.278	102.479	108.403
ENSMUSG00000023886	Smoc2	TRUE	-1.16566	-5.39233	6.95483e-08	8.09593e-07	83.1123	114.232	114.12	102.71	115.985	271.993	180.804	304.741	284.872	147.994
ENSMUSG00000028530	Jak1	TRUE	0.260118	5.39176	6.97719e-08	8.11606e-07	15545.2	16621.8	16796.1	15885.5	14251.3	13242.5	12888.1	13229.6	13502.7	13183.7
ENSMUSG00000041308	Sntb2	TRUE	-0.321348	-5.39154	6.98571e-08	8.12007e-07	2678.77	2485.58	2652.75	2365.58	2505.28	2799.86	3304.53	3238	3262.39	3245.49
ENSMUSG00000037526	Atg14	TRUE	0.407517	5.39026	7.03551e-08	8.16962e-07	1051.69	1096.43	1225.17	1149.27	937.161	851.274	820.571	776.849	825.47	839.887
ENSMUSG00000032691	Nlrp3	TRUE	-0.427354	-5.39018	7.03856e-08	8.16962e-07	3419.32	2771.16	2809.94	2996.98	3328.31	3762.22	4359.69	4107.72	3895.13	4485.05
ENSMUSG00000050619	Zscan29	TRUE	0.40138	5.38949	7.06598e-08	8.19552e-07	2624.43	2945.57	3197.51	3073.74	2625.91	2269.37	2122.36	2302.49	2281.79	1976.7
ENSMUSG00000004709	Cd244	TRUE	-1.28055	-5.38784	7.13112e-08	8.26508e-07	365.481	380.435	225.01	320.023	683.849	810.787	945.742	1010	983.419	1051.04
ENSMUSG00000048279	Sacs	TRUE	-0.506581	-5.3871	7.16017e-08	8.29275e-07	4171.6	4300.04	3647.53	4304.1	5338.11	5794.89	5986.92	6719.79	6081.03	6337.33
ENSMUSG00000026455	Klhl12	TRUE	0.431176	5.38648	7.18513e-08	8.31563e-07	707.52	786.368	835.444	811.951	696.839	605.235	541.484	568.85	616.752	513.736
ENSMUSG00000071172	Srsf3	TRUE	-0.408038	-5.38527	7.23354e-08	8.36561e-07	5794.42	5387.28	4656.31	5530.13	6155.57	6761.4	7732.83	7387.32	7091.71	7549.56
ENSMUSG00000031976	Urb2	TRUE	-0.40739	-5.38462	7.25969e-08	8.38979e-07	1169.97	1201.48	1174.57	1234.68	1458.63	1502.19	1700.48	1769.43	1656.58	1649.61
ENSMUSG00000018293	Pfn1	TRUE	-0.485194	-5.38358	7.30201e-08	8.4315e-07	15686.9	15812	14284.4	14896.2	19124.6	19320.8	24578.2	22778.2	22736.2	22297.1
ENSMUSG00000049539	Hist1h1a	TRUE	-1.00685	-5.38347	7.30632e-08	8.4315e-07	4659.62	4837.54	2991.88	5149.56	7304.29	8187.8	10714.7	10466.7	10411.5	10345.4
ENSMUSG00000021196	Pfkp	TRUE	-0.770005	-5.38292	7.32863e-08	8.45116e-07	3546.12	3605.46	3093.08	3690	5204.49	5043.28	7338.77	6790.41	6770.17	6697.42
ENSMUSG00000063334	Krr1	TRUE	-0.249792	-5.38238	7.35091e-08	8.46714e-07	2225.92	2238.75	2203.81	2258.54	2486.72	2574.59	2814.97	2757.18	2736.84	2691.22
ENSMUSG00000021379	Id4	TRUE	2.42299	5.38232	7.35307e-08	8.46714e-07	675.554	482.428	687.95	257.316	112.274	128.729	35.2335	100.613	71.453	77.296
ENSMUSG00000031821	Gins2	TRUE	-0.92017	-5.38032	7.43543e-08	8.55582e-07	632.932	640.518	471.552	743.838	980.771	1059.94	1447.36	1346.67	1326.58	1387.56
ENSMUSG00000022234	Cct5	TRUE	-0.181918	-5.37952	7.46858e-08	8.5878e-07	12368.8	12646.1	12112.9	12663.6	13351.3	13948.4	14392.9	14488.3	14739.1	14065
ENSMUSG00000031146	Plp2	TRUE	-0.91869	-5.37905	7.48814e-08	8.6041e-07	564.737	633.378	460.786	496.252	879.632	913.563	1253.57	1242.18	1210.94	1119.85
ENSMUSG00000029319	Coq2	TRUE	-0.437359	-5.37891	7.49385e-08	8.60449e-07	685.144	694.574	699.792	724.377	858.291	880.342	985.612	1018.71	1021.03	1055.75
ENSMUSG00000027452	Acss1	TRUE	-0.403644	-5.37745	7.55487e-08	8.66833e-07	1255.21	1313.67	1121.82	1262.79	1346.36	1447.17	1833.07	1696.88	1697.01	1659.98
ENSMUSG00000072946	Ptgr2	TRUE	0.319401	5.37727	7.56242e-08	8.67079e-07	4876.99	5055.81	5188.15	5324.71	4356.41	4186.82	4023.11	3823.29	3967.52	3873.28
ENSMUSG00000013155	Enkd1	TRUE	-0.787242	-5.37545	7.63929e-08	8.75265e-07	122.537	131.571	97.9709	116.765	167.019	196.208	236.436	244.76	220.94	201.724
ENSMUSG00000056608	Chd9	TRUE	0.246083	5.37518	7.65078e-08	8.75954e-07	5266.98	5664.71	5822.27	5690.14	5478.22	4956.08	4410.68	4771.38	4859.74	4547.27
ENSMUSG00000036371	Serbp1	TRUE	-0.327302	-5.37499	7.65877e-08	8.76242e-07	15647.5	16251.6	14933.6	15403.3	17981.4	18771.6	21243	21016.5	20283.2	19335.3
ENSMUSG00000026355	Mcm6	TRUE	-1.09097	-5.37459	7.67578e-08	8.77561e-07	6222.77	6301.14	4082.48	7041.59	10778.3	11962.5	15364.6	15602.8	15707.4	14699.4
ENSMUSG00000005779	Psmb4	TRUE	-0.255925	-5.37395	7.70296e-08	8.8004e-07	7391.67	7076.29	6881.65	7705.43	7847.1	8258.4	8940.97	8981.65	8941.02	8943.72
ENSMUSG00000029512	Ulk1	TRUE	0.727859	5.37373	7.71255e-08	8.80507e-07	855.63	976.076	1149.81	913.58	755.296	689.325	500.687	486.619	614.872	516.564
ENSMUSG00000028882	Ppp1r8	TRUE	-0.451186	-5.37341	7.72614e-08	8.81429e-07	1487.5	1544.18	1478.18	1591.47	1880.82	1941.32	2284.62	2320.87	2301.54	2067.2
ENSMUSG00000067194	Eif1ax	TRUE	-0.311338	-5.37315	7.7371e-08	8.82051e-07	4760.84	4783.48	4578.8	4801.43	5505.12	5622.56	6123.22	6262.19	6227.69	6081.88
ENSMUSG00000069268	Hist1h2bf	TRUE	-1.05078	-5.37118	7.82249e-08	8.91151e-07	905.711	967.916	533.995	1101.7	1379.76	1798.06	2174.28	1994.85	2136.07	2027.61
ENSMUSG00000007379	Dennd2c	TRUE	-0.697078	-5.37083	7.83747e-08	8.92223e-07	1037.84	1113.77	950.641	1137.38	1549.56	1636.11	1996.26	2030.64	1997.86	1727.85
ENSMUSG00000028034	Fubp1	TRUE	-0.41385	-5.36978	7.88327e-08	8.96391e-07	5353.28	4454.05	4471.14	4646.83	5514.4	6002.52	6938.23	6807.82	6315.13	6497.58
ENSMUSG00000040681	Hmgn1	TRUE	-0.157266	-5.36973	7.88528e-08	8.96391e-07	3740.05	3797.21	3556.02	3548.37	3673.48	4079.89	4077.82	4117.39	4070	4082.55
ENSMUSG00000042719	Naa25	TRUE	-0.392888	-5.36864	7.93317e-08	9.01195e-07	2460.34	2398.88	2319	2431.53	2904.27	2980.5	3283.21	3429.55	3513.42	3227.58
ENSMUSG00000021149	Gtpbp4	TRUE	-0.379058	-5.36849	7.9399e-08	9.0132e-07	3205.15	2857.85	2882.07	2820.75	3431.31	3556.67	4136.23	3958.73	4035.21	4078.78
ENSMUSG00000085156	Gm11974	FALSE	-0.304327	-5.36821	7.95207e-08	9.01827e-07	624.408	553.823	558.757	591.394	620.753	718.392	738.05	711.063	720.171	755.05
ENSMUSG00000083282	Ctsf	TRUE	0.970652	5.36813	7.95564e-08	9.01827e-07	1266.93	1302.45	1581.53	1129.81	716.325	743.308	570.227	563.046	587.607	595.745
ENSMUSG00000031539	Ap3m2	TRUE	0.345808	5.36796	7.9631e-08	9.02034e-07	1252.01	1246.36	1350.06	1407.67	1213.67	1011.15	1081.11	924.866	1069.91	1001.08
ENSMUSG00000040204	2810417H13Rik	TRUE	-1.18559	-5.36665	8.02114e-08	9.07656e-07	2612.71	2788.5	1509.4	3099.69	4531.78	5453.35	7194.13	7042.91	6802.14	6587.13
ENSMUSG00000030045	Mrpl19	TRUE	-0.467483	-5.36659	8.02407e-08	9.07656e-07	1329.8	1391.19	1248.86	1411.99	1673.9	1759.65	2133.48	1955.18	2036.41	1873.96
ENSMUSG00000022956	Atp5o	TRUE	-0.321095	-5.36621	8.04087e-08	9.08914e-07	3814.64	3876.76	3552.79	4037.05	4375.89	4616.61	5040.25	4876.83	5126.75	4899.81
ENSMUSG00000078521	Aunip	TRUE	-1.40819	-5.36596	8.05182e-08	9.09509e-07	154.504	176.448	91.5113	157.849	305.273	345.7	540.557	508.87	503.932	454.35
ENSMUSG00000069793	Slfn9	TRUE	-0.883475	-5.36278	8.1953e-08	9.25064e-07	2092.72	2416.22	1528.78	2370.98	3204.9	3621.03	4568.31	4559.51	4649.14	4029.76
ENSMUSG00000038187	Btbd10	TRUE	-0.389761	-5.36192	8.23428e-08	9.28809e-07	1415.04	1367.73	1284.39	1435.78	1610.8	1689.05	1968.44	1984.2	1872.82	1807.97
ENSMUSG00000021591	Glrx	TRUE	-0.627252	-5.36152	8.25263e-08	9.29799e-07	2073.55	1959.29	1877.6	1868.24	2553.53	2519.56	3394.47	3606.59	3375.21	3065.45
ENSMUSG00000028261	Ndufaf4	TRUE	-0.479724	-5.36147	8.25468e-08	9.29799e-07	857.761	823.086	773.001	867.09	1018.81	1035.02	1258.21	1275.08	1264.53	1220.71
ENSMUSG00000046805	Mpeg1	TRUE	0.265649	5.36068	8.29074e-08	9.33203e-07	122002	140099	134272	144314	138602	112235	111587	108654	116491	116083
ENSMUSG00000041133	Smc1a	TRUE	-0.29142	-5.35947	8.34648e-08	9.38307e-07	7187.08	7275.18	6299.21	7303.24	7529.76	8331.07	9220.06	8750.43	8624.19	8638.3
ENSMUSG00000037822	Smim14	TRUE	0.323311	5.35944	8.3478e-08	9.38307e-07	7207.33	7158.91	7240.16	7648.13	6424.66	6044.05	5643.86	5181.57	5656.07	5988.56
ENSMUSG00000029142	Mrpl33	TRUE	-0.327109	-5.35886	8.37473e-08	9.40673e-07	4174.79	3809.45	3834.86	4134.36	4334.14	4532.52	5468.62	5130.3	5171.88	5146.78
ENSMUSG00000025364	Pa2g4	TRUE	-0.566025	-5.35847	8.39306e-08	9.42071e-07	2804.51	2882.33	2664.59	2948.32	3854.42	3914.82	4614.67	4825.55	4749.74	4333.29
ENSMUSG00000063611	Gm10134	TRUE	1.016	5.35765	8.43123e-08	9.45692e-07	74.588	72.4152	66.7494	55.1392	64.0239	38.4112	33.3791	32.8927	24.4444	35.8201
ENSMUSG00000030126	Tmcc1	TRUE	0.517854	5.35726	8.44932e-08	9.47058e-07	1619.62	2029.67	2238.26	2044.47	1687.82	1450.28	1365.76	1298.29	1368.89	1234.85
ENSMUSG00000004460	Dnajb11	TRUE	-0.423676	-5.35706	8.45856e-08	9.47429e-07	6069.33	5939.07	5403.47	6089.09	7232.84	7450.73	8380.95	8752.36	8416.41	8227.31
ENSMUSG00000007589	Tinf2	TRUE	-0.438963	-5.35506	8.55287e-08	9.57324e-07	580.72	626.239	580.289	632.479	718.181	749.537	894.746	871.657	830.171	909.642
ENSMUSG00000037474	Dtl	TRUE	-1.2891	-5.35413	8.59694e-08	9.61583e-07	770.387	781.269	427.412	804.383	1405.74	1644.41	2259.58	2236.7	2057.09	2042.69
ENSMUSG00000023988	Bysl	TRUE	-0.545956	-5.35338	8.63285e-08	9.64673e-07	508.264	533.425	507.08	490.847	663.436	710.087	781.628	876.494	847.094	734.312
ENSMUSG00000031432	Prps1	TRUE	-0.66811	-5.35324	8.6394e-08	9.64673e-07	424.086	510.986	382.194	497.334	593.845	642.608	764.939	825.22	828.291	768.247
ENSMUSG00000005410	Mcm5	TRUE	-1.32514	-5.35307	8.64743e-08	9.64673e-07	2655.33	2572.27	1427.58	2886.7	4931.69	5667.2	7985.03	7606.92	7611.62	7396.85
ENSMUSG00000028737	Aldh4a1	TRUE	0.290423	5.35304	8.64867e-08	9.64673e-07	814.074	806.767	817.142	775.192	763.647	694.515	624.932	637.538	672.222	623.081
ENSMUSG00000070737	Gm12942	TRUE	0.617434	5.35263	8.6684e-08	9.662e-07	652.112	744.551	757.929	736.27	540.955	529.451	418.166	398.582	444.701	445.866
ENSMUSG00000046179	E2f8	TRUE	-1.3602	-5.35091	8.75153e-08	9.74788e-07	413.43	403.893	232.546	454.087	823.959	1039.18	1297.15	1228.64	1245.73	1168.87
ENSMUSG00000038732	Mboat1	TRUE	-1.34532	-5.35042	8.77483e-08	9.76703e-07	265.32	272.322	160.414	309.212	507.551	563.71	892.892	816.513	848.974	729.599
ENSMUSG00000023064	Sncg	TRUE	2.59654	5.35008	8.79161e-08	9.7789e-07	74.588	53.0365	85.0517	58.3826	14.8461	10.3814	5.56319	8.70689	16.9231	5.65581
ENSMUSG00000047604	Frat2	TRUE	1.40462	5.34891	8.84879e-08	9.83568e-07	395.316	481.408	583.519	457.331	215.269	246.039	127.953	131.571	148.547	151.764
ENSMUSG00000031393	Mecp2	TRUE	0.264004	5.34798	8.89395e-08	9.87901e-07	2847.13	2909.87	3099.54	2841.29	2616.63	2432.36	2344.88	2381.82	2311.88	2447.08
ENSMUSG00000076608	Igkj5	FALSE	9.31873	5.34732	8.92664e-08	9.90227e-07	57.5393	24.4784	18.3023	5.4058	7.42306	0	0	0	0	0
ENSMUSG00000028334	Nans	TRUE	-0.53259	-5.34731	8.92726e-08	9.90227e-07	2336.73	2414.18	2257.64	2493.15	3087.99	3068.74	3828.4	3828.13	3884.79	3603.69
ENSMUSG00000037266	D4Wsu53e	TRUE	0.335484	5.34699	8.94296e-08	9.91281e-07	27256.6	27909.4	29530.2	28009.6	26361.1	24866.6	22982.5	21271.9	20535.2	20557.9
ENSMUSG00000044201	Cdc25c	TRUE	-0.967405	-5.34625	8.9797e-08	9.94664e-07	491.215	501.807	283.147	528.687	662.508	844.007	1023.63	915.191	1005.04	1038.78
ENSMUSG00000027774	Gfm1	TRUE	-0.435097	-5.34514	9.03448e-08	9.99768e-07	2286.65	2179.6	1933.58	2228.27	2648.18	2781.18	3186.78	3122.87	3068.72	3089.01
ENSMUSG00000022718	Dgcr8	TRUE	-0.422844	-5.34507	9.03826e-08	9.99768e-07	1997.89	1742.05	1682.73	1830.4	2187.02	2327.51	2660.13	2594.65	2468.89	2606.38
ENSMUSG00000037661	Gpr160	TRUE	0.889826	5.34484	9.04971e-08	1.00034e-06	949.398	1002.59	1036.77	1079	593.845	634.303	486.779	428.573	459.744	506.195
ENSMUSG00000034329	Brip1	TRUE	-1.05371	-5.34217	9.18395e-08	1.01417e-06	1191.28	1286.14	793.457	1376.32	2058.97	2415.75	2948.49	2967.12	2825.21	2767.57
ENSMUSG00000036120	Rfxank	TRUE	0.410671	5.3421	9.18748e-08	1.01417e-06	456.052	468.149	515.693	436.789	440.744	376.845	356.044	326.992	324.359	359.144
ENSMUSG00000026180	Cxcr2	TRUE	1.75299	5.34175	9.20539e-08	1.01536e-06	67.1292	116.272	127.039	157.849	199.495	19.7246	50.9959	38.6973	54.5299	33.9348
ENSMUSG00000015846	Rxra	TRUE	0.413462	5.34163	9.2113e-08	1.01536e-06	4219.55	4668.23	5292.58	4820.89	3973.19	3645.95	3376.86	3358.93	3462.65	3403.85
ENSMUSG00000022057	Adamdec1	TRUE	6.12634	5.34152	9.21728e-08	1.01536e-06	41.5561	27.5382	43.0641	21.6232	2.78365	2.07628	0	0	0	0
ENSMUSG00000040229	Gpr34	TRUE	1.15275	5.33934	9.32874e-08	1.02693e-06	3856.2	3489.19	3917.76	3940.83	2431.05	2630.65	1258.21	1258.63	1300.26	1484.65
ENSMUSG00000045160	Bola3	TRUE	-0.518981	-5.33902	9.34521e-08	1.02804e-06	335.646	278.442	302.526	331.916	385.999	421.485	499.76	485.651	462.564	474.145
ENSMUSG00000037224	Zfyve28	TRUE	0.592498	5.33737	9.43044e-08	1.03643e-06	788.501	788.408	799.917	817.357	702.407	505.574	628.64	409.224	476.667	562.753
ENSMUSG00000026280	Atg4b	TRUE	0.180644	5.33722	9.43836e-08	1.03643e-06	2404.93	2354	2428.82	2472.61	2319.71	2157.25	2122.36	2120.61	2126.67	2040.8
ENSMUSG00000074656	Eif2s2	TRUE	-0.174493	-5.33712	9.44362e-08	1.03643e-06	3623.91	3605.46	3454.82	3504.04	3606.68	4126.6	3935.96	4083.53	3850.94	4091.03
ENSMUSG00000014226	Cacybp	TRUE	-0.372976	-5.33704	9.44737e-08	1.03643e-06	3242.44	3386.18	3209.36	3402.41	3890.61	4008.26	4452.41	4799.43	4627.52	4300.3
ENSMUSG00000032333	Stoml1	TRUE	0.452368	5.33632	9.48501e-08	1.03984e-06	970.709	825.126	978.633	915.742	768.286	671.676	649.966	601.743	628.034	705.091
ENSMUSG00000070639	Lrrc8b	TRUE	-0.736052	-5.33515	9.54644e-08	1.04586e-06	288.762	309.04	226.087	278.939	391.566	419.408	511.813	515.642	521.795	523.162
ENSMUSG00000029507	Pus1	TRUE	-0.405603	-5.33439	9.58683e-08	1.04957e-06	637.194	643.578	623.354	642.209	762.719	795.215	897.528	948.084	890.342	854.969
ENSMUSG00000045333	Zfp423	TRUE	3.05447	5.33358	9.62947e-08	1.05352e-06	112.947	125.452	120.58	56.2203	14.8461	19.7246	3.70879	10.6418	11.2821	6.59844
ENSMUSG00000025950	Idh1	TRUE	0.38985	5.33337	9.64086e-08	1.05404e-06	25712.6	25066.9	25143	27918.8	21764.4	20704.7	18996.4	17438.9	18592.8	20129
ENSMUSG00000064065	Ipcef1	TRUE	1.22431	5.33324	9.64777e-08	1.05408e-06	103.358	130.551	133.499	164.336	223.62	50.8688	72.3215	56.1111	63.9316	80.1239
ENSMUSG00000056952	Tatdn2	TRUE	-0.477477	-5.33304	9.65833e-08	1.05451e-06	3620.71	3132.21	3175.98	3368.89	3937	4260.52	5068.99	4562.41	4586.15	5519.12
ENSMUSG00000020100	Slc29a3	TRUE	0.502124	5.33237	9.69374e-08	1.05766e-06	2074.61	2447.84	2623.68	2186.11	2013.5	1867.61	1538.22	1472.43	1538.12	1594.94
ENSMUSG00000020608	Smc6	TRUE	-0.406429	-5.33157	9.73684e-08	1.06163e-06	4960.1	5240.41	4531.42	5289.03	6074.84	6424.01	7142.21	7230.59	6922.48	6871.8
ENSMUSG00000024921	Smarca2	TRUE	0.336373	5.33106	9.7643e-08	1.0639e-06	3315.97	3454.51	3737.97	3299.7	2976.65	2802.98	2583.17	2719.45	2559.15	2628.06
ENSMUSG00000028933	Xrcc2	TRUE	-0.875346	-5.32987	9.82805e-08	1.07012e-06	311.138	353.917	257.308	358.945	514.047	587.587	657.384	752.663	669.402	629.68
ENSMUSG00000027363	Usp8	TRUE	0.12661	5.32801	9.92937e-08	1.08042e-06	8770.48	9132.48	9208.19	9100.12	9198.09	8236.6	8451.41	8174.81	8407.01	8324.4
ENSMUSG00000015522	Arnt	TRUE	0.275258	5.32583	1.00494e-07	1.092e-06	2158.79	2192.86	2288.86	2030.42	2015.36	1845.81	1765.39	1681.4	1833.33	1703.34
ENSMUSG00000051314	Ffar2	TRUE	2.32564	5.32583	1.00495e-07	1.092e-06	15.9831	21.4186	17.2257	21.6232	15.774	6.22884	3.70879	4.83716	0.940171	2.8279
ENSMUSG00000026784	Pdss1	TRUE	-1.02656	-5.32551	1.00671e-07	1.09318e-06	224.829	229.485	183.023	221.638	383.215	406.951	585.062	534.99	457.863	548.613
ENSMUSG00000036941	Elac1	TRUE	0.318228	5.32487	1.01027e-07	1.0963e-06	925.956	991.375	1006.62	944.934	885.199	696.591	764.939	780.718	760.598	806.895
ENSMUSG00000031216	Stard8	TRUE	0.332807	5.32461	1.01169e-07	1.0971e-06	6800.29	7094.65	7309.06	6996.19	5824.32	5497.99	5593.79	5293.79	5348.63	5277.81
ENSMUSG00000030929	Eri2	TRUE	-0.432272	-5.32446	1.01255e-07	1.09728e-06	983.495	965.876	863.436	1113.59	1161.71	1305.98	1388.94	1393.1	1370.77	1409.24
ENSMUSG00000032400	Zwilch	TRUE	-0.971758	-5.32344	1.01824e-07	1.10252e-06	1180.62	1049.51	686.873	1237.93	1631.22	1947.55	2458.93	2342.15	2255.47	2346.22
ENSMUSG00000029334	Prkg2	TRUE	-0.997912	-5.32335	1.01876e-07	1.10252e-06	188.601	190.727	138.882	190.284	257.951	505.574	276.305	382.136	375.128	394.021
ENSMUSG00000055022	Cntn1	TRUE	5.84802	5.32274	1.02213e-07	1.10542e-06	59.6704	65.2757	99.0475	52.9768	0.927882	1.03814	0.927198	1.93487	0.940171	0
ENSMUSG00000041935	AW549877	TRUE	0.446939	5.32185	1.02718e-07	1.11013e-06	6221.7	5476.02	6050.51	5790.69	5040.26	4805.55	4307.76	3850.38	3738.12	4263.54
ENSMUSG00000040731	Eif4h	TRUE	-0.22275	-5.32136	1.02992e-07	1.11234e-06	12535	12577.8	12024.6	12843.1	13355.9	13763.7	14957.6	15267.1	14752.2	15171.7
ENSMUSG00000020032	Nuak1	TRUE	0.981037	5.32068	1.03378e-07	1.11576e-06	2483.78	2269.35	2966.04	2021.77	1529.15	1567.59	896.601	1078.69	1098.12	1068.95
ENSMUSG00000021133	4933426M11Rik	TRUE	0.186154	5.31884	1.04432e-07	1.12637e-06	9765.69	9668.96	10273	9425.55	9328	8610.33	8466.25	8366.36	8807.52	8341.37
ENSMUSG00000020571	Pdia6	TRUE	-0.413318	-5.3179	1.04973e-07	1.13144e-06	15836.1	16146.6	15210.3	17025	19628.4	20163.8	22062.7	23792.1	23587.9	22058.6
ENSMUSG00000027108	Ola1	TRUE	-0.36757	-5.31757	1.05165e-07	1.13275e-06	4255.78	4337.77	3788.57	4513.84	4966.95	5371.33	5663.33	5826.85	5807.44	5541.75
ENSMUSG00000044308	Ubr3	TRUE	0.154656	5.31691	1.05542e-07	1.13605e-06	4582.9	4824.28	4796.27	4647.91	4800.86	4257.41	4101.93	4294.43	4312.56	4285.22
ENSMUSG00000020598	Nrcam	TRUE	0.417183	5.31625	1.05926e-07	1.13942e-06	401.709	450.81	453.25	429.22	423.114	279.259	334.719	345.374	338.462	316.725
ENSMUSG00000030512	Snrpa1	TRUE	-0.530686	-5.31601	1.06067e-07	1.14017e-06	1363.89	1325.91	1191.8	1344.96	1718.44	1752.38	2012.02	2098.36	2145.47	2027.61
ENSMUSG00000022889	Mrpl39	TRUE	-0.275957	-5.31397	1.07264e-07	1.15226e-06	1376.68	1431.99	1345.75	1474.7	1578.33	1718.12	1822.87	1749.12	1713.93	1726.91
ENSMUSG00000020156	Mum1	TRUE	-0.445516	-5.31352	1.07529e-07	1.15381e-06	2142.81	1910.33	1778.55	2046.64	2315.07	2448.97	3026.38	2741.7	2765.98	2899.54
ENSMUSG00000091199	Gm2619	FALSE	5.22908	5.31338	1.07613e-07	1.15381e-06	24.5075	15.299	19.3789	9.73044	3.71153	1.03814	0	0	0	0.942634
ENSMUSG00000031613	Hpgd	TRUE	0.900092	5.31336	1.07624e-07	1.15381e-06	3498.18	4537.68	6645.87	4011.1	4454.76	3139.33	2013.87	2405.04	2507.44	2338.68
ENSMUSG00000030748	Il4ra	TRUE	0.351847	5.31123	1.08889e-07	1.16658e-06	14480.7	13417.2	14044.3	13259.3	12749.1	11508.8	9205.22	10650.5	10646.5	11234.3
ENSMUSG00000023953	Polh	TRUE	-0.683168	-5.31069	1.09209e-07	1.1685e-06	1312.75	1401.39	1105.67	1519.03	1854.84	2002.57	2354.16	2516.29	2484.87	2195.4
ENSMUSG00000054115	Skp2	TRUE	-0.555487	-5.31069	1.09214e-07	1.1685e-06	969.643	1060.73	838.674	1059.54	1241.51	1386.95	1668.03	1616.58	1527.78	1401.7
ENSMUSG00000048376	F2r	TRUE	1.36245	5.30964	1.09843e-07	1.17445e-06	595.638	538.525	574.906	401.11	257.023	274.069	125.172	184.78	181.453	155.535
ENSMUSG00000033294	Noc4l	TRUE	-0.582434	-5.30884	1.10323e-07	1.1788e-06	407.037	428.372	366.045	438.951	543.739	566.824	685.2	696.552	660	664.557
ENSMUSG00000025264	Tsr2	TRUE	-0.437602	-5.30837	1.10608e-07	1.18105e-06	544.492	496.707	495.238	575.177	622.609	675.829	794.609	730.412	726.752	776.731
ENSMUSG00000002870	Mcm2	TRUE	-1.2231	-5.30677	1.11584e-07	1.19068e-06	1262.67	1354.47	860.206	1401.18	2528.48	2722	3729.19	3779.76	3675.13	3388.77
ENSMUSG00000023019	Gpd1	TRUE	1.91272	5.30618	1.11948e-07	1.19351e-06	57.5393	118.312	73.209	43.2464	52.8893	26.9916	25.0344	10.6418	14.1026	15.0822
ENSMUSG00000042729	Wdr74	TRUE	-0.456264	-5.3061	1.11998e-07	1.19351e-06	695.799	687.435	642.732	677.887	841.589	876.19	1012.5	934.54	1046.41	997.307
ENSMUSG00000030057	Cnbp	TRUE	-0.370885	-5.30516	1.12576e-07	1.19886e-06	12993.2	12536	12515.5	12848.5	14725.5	14649.2	17646.4	17522.1	17150.6	17887.4
ENSMUSG00000042190	Cmklr1	TRUE	1.00502	5.30368	1.13493e-07	1.20782e-06	714.979	788.408	1045.38	980.612	519.614	518.032	353.263	362.787	358.205	425.128
ENSMUSG00000026037	Orc2	TRUE	-0.555877	-5.30351	1.13595e-07	1.2081e-06	1749.62	1746.12	1532.01	1789.32	2283.52	2325.43	2809.41	2801.69	2794.19	2650.69
ENSMUSG00000018068	Ints2	TRUE	-0.353782	-5.30271	1.14099e-07	1.21266e-06	2061.82	2154.1	2013.25	2175.29	2529.41	2636.87	2879.88	2888.75	2791.37	2779.83
ENSMUSG00000056004	9330182L06Rik	TRUE	-0.956887	-5.30238	1.14304e-07	1.21312e-06	241.878	230.505	151.801	233.531	352.595	425.637	478.434	505	484.188	459.063
ENSMUSG00000092528	Nlrp1c-ps	FALSE	0.469121	5.30218	1.14429e-07	1.21312e-06	2022.4	1827.72	2333	1993.66	1819.58	1572.78	1377.82	1504.36	1257.01	1509.16
ENSMUSG00000069910	Spdl1	TRUE	-0.941816	-5.30218	1.1443e-07	1.21312e-06	1789.05	1670.65	1069.07	1821.75	2436.62	2983.61	3953.57	3225.42	3130.77	3588.61
ENSMUSG00000059734	Ndufs8	TRUE	-0.272012	-5.30215	1.14445e-07	1.21312e-06	2005.35	2029.67	1836.69	2045.55	2158.25	2308.82	2493.24	2416.65	2545.98	2403.72
ENSMUSG00000039382	Wdr45	TRUE	0.594653	5.30144	1.14896e-07	1.21709e-06	1215.78	1204.54	1237.02	1217.39	865.714	861.656	708.38	711.063	706.068	813.493
ENSMUSG00000026413	Pkp1	TRUE	-3.98313	-5.30092	1.15223e-07	1.21975e-06	0	0	0	0	3.71153	9.34325	14.8352	10.6418	15.0427	14.1395
ENSMUSG00000028522	Mier1	TRUE	0.416243	5.30048	1.15499e-07	1.22186e-06	6595.71	7775.97	7957.18	8260.06	6792.1	6106.34	5521.47	5806.53	5488.72	5089.28
ENSMUSG00000030094	Xpc	TRUE	0.345635	5.29955	1.16085e-07	1.22725e-06	1951.01	2052.1	2255.48	2121.24	1778.75	1655.83	1589.22	1594.33	1555.98	1596.82
ENSMUSG00000020641	Rsad2	TRUE	-0.547263	-5.29858	1.16709e-07	1.23304e-06	1144.39	1118.87	1107.83	1202.25	1074.49	1433.67	1754.26	1334.09	1884.1	1844.74
ENSMUSG00000030218	Mgp	TRUE	2.3857	5.29819	1.16959e-07	1.23486e-06	2821.56	2352.98	2610.76	1551.46	595.7	603.159	188.221	434.377	312.137	362.914
ENSMUSG00000060314	Zfp941	TRUE	-0.862479	-5.29802	1.17068e-07	1.23518e-06	71.3913	61.196	59.2132	82.1682	93.7161	119.386	131.662	130.603	126.923	161.19
ENSMUSG00000026675	Hsd17b7	TRUE	-0.529491	-5.2979	1.17144e-07	1.23518e-06	1908.39	1670.65	1439.42	1533.08	2050.62	2246.53	2534.03	2482.43	2539.4	2616.75
ENSMUSG00000027011	Ube2e3	TRUE	-0.196327	-5.29769	1.1728e-07	1.2358e-06	2329.28	2407.04	2274.86	2300.71	2388.37	2554.86	2661.06	2803.62	2720.85	2666.71
ENSMUSG00000021709	Erbb2ip	TRUE	0.354659	5.29727	1.17547e-07	1.2378e-06	20314.6	20742.4	21756	20598.3	17628.8	17428.3	14943.7	15988.8	14990.1	15667.5
ENSMUSG00000021770	Samd8	TRUE	0.276573	5.29636	1.18136e-07	1.24318e-06	4569.04	5031.33	4640.16	5099.83	4687.66	4002.03	3939.67	3668.51	3971.28	4254.11
ENSMUSG00000040658	Dnph1	TRUE	-1.02325	-5.29573	1.18541e-07	1.24662e-06	148.11	148.91	93.6645	132.983	200.423	216.971	326.374	326.992	314.957	288.446
ENSMUSG00000021880	Rnase6	TRUE	-1.17836	-5.29389	1.19743e-07	1.25844e-06	255.73	212.146	183.023	234.612	441.672	448.476	649.966	661.724	639.316	607.057
ENSMUSG00000025747	Tyms	TRUE	-1.0862	-5.29349	1.20005e-07	1.26037e-06	797.026	824.106	467.246	855.198	1283.26	1530.22	1895.19	1929.06	1794.79	1827.77
ENSMUSG00000036928	Stag3	TRUE	-1.1588	-5.29292	1.20376e-07	1.26343e-06	75.6535	61.196	50.6004	57.3015	98.3555	170.255	192.857	116.092	125.983	163.076
ENSMUSG00000028159	Dapp1	TRUE	0.311751	5.29111	1.21576e-07	1.27443e-06	1822.08	1834.86	1960.5	2090.96	1726.79	1572.78	1482.59	1496.62	1479.83	1567.6
ENSMUSG00000040269	Mrps28	TRUE	-0.588838	-5.2911	1.21583e-07	1.27443e-06	492.28	450.81	432.795	554.635	600.34	633.265	806.663	804.904	807.607	755.05
ENSMUSG00000035726	Supt16	TRUE	-0.317188	-5.2908	1.21786e-07	1.27572e-06	8693.76	8640.87	7878.59	8617.93	9919.06	10367.9	11179.2	11046.1	10983.1	10936.4
ENSMUSG00000031467	Agpat5	TRUE	-0.49524	-5.29042	1.22033e-07	1.27747e-06	2181.16	2187.76	1950.81	2308.28	2685.29	2723.04	3349.97	3386.01	3327.26	3162.54
ENSMUSG00000034206	Polq	TRUE	-1.16726	-5.28929	1.22792e-07	1.2839e-06	655.308	682.335	438.178	859.522	1229.44	1479.35	1875.72	1961.95	1687.61	1677.89
ENSMUSG00000029910	Mad2l1	TRUE	-0.97691	-5.28927	1.22807e-07	1.2839e-06	1638.8	1796.1	1100.29	1952.57	2638.9	3033.44	3863.64	3750.74	3679.83	3638.57
ENSMUSG00000027185	Nat10	TRUE	-0.437601	-5.28903	1.22967e-07	1.28449e-06	1063.41	918.959	934.492	922.229	1151.5	1219.81	1475.17	1363.11	1346.32	1356.45
ENSMUSG00000065954	Tacc1	TRUE	0.153077	5.28894	1.23024e-07	1.28449e-06	12560.6	13406	12691	13057.2	12586.7	11205.7	11765.2	11581.1	11752.1	11519.9
ENSMUSG00000048965	Mrgpre	TRUE	0.785932	5.28843	1.23368e-07	1.28724e-06	122.537	130.551	170.103	156.768	128.976	70.5935	87.1566	71.59	94.0171	86.7224
ENSMUSG00000035437	Rabgap1	TRUE	0.224023	5.28818	1.23536e-07	1.28816e-06	5580.24	5779.96	5983.76	5963.68	5244.39	4946.73	4859.45	4830.39	4935.9	4868.71
ENSMUSG00000022814	Umps	TRUE	-0.465902	-5.28657	1.24632e-07	1.29874e-06	1642	1715.53	1541.7	1804.46	2078.46	2135.45	2457.08	2528.87	2593.93	2416.91
ENSMUSG00000015202	Cnksr3	TRUE	0.796906	5.28585	1.25126e-07	1.30303e-06	414.496	503.847	620.124	380.568	368.369	285.488	265.179	258.305	271.709	235.659
ENSMUSG00000044465	Fam160a2	TRUE	0.585195	5.28561	1.25289e-07	1.30388e-06	1301.03	1361.61	1495.4	1455.24	1081.91	1083.82	866.93	849.406	787.863	874.765
ENSMUSG00000034826	Nup54	TRUE	-0.376709	-5.28492	1.25756e-07	1.30709e-06	758.666	777.189	697.639	814.113	881.488	949.897	1043.1	1076.75	1045.47	988.823
ENSMUSG00000018040	Rrp7a	TRUE	-0.231167	-5.28492	1.2576e-07	1.30709e-06	1503.48	1543.16	1524.47	1510.38	1566.26	1650.64	1850.69	1850.7	1793.85	1829.65
ENSMUSG00000025200	Cwf19l1	TRUE	-0.327605	-5.28453	1.26031e-07	1.30905e-06	629.735	584.421	582.443	633.56	668.075	723.583	814.08	781.686	761.538	807.838
ENSMUSG00000061615	Hist1h2ab	TRUE	-1.04225	-5.28398	1.26408e-07	1.31212e-06	2515.75	2592.67	1445.88	3032.65	3800.6	4882.37	6081.49	5506.63	5605.3	5497.44
ENSMUSG00000046532	Ar	TRUE	1.93791	5.28377	1.26552e-07	1.31276e-06	523.181	484.468	638.426	361.107	181.865	206.59	62.1223	136.408	85.5555	81.0666
ENSMUSG00000036718	Micall2	TRUE	-0.513484	-5.28153	1.28107e-07	1.32803e-06	465.642	503.847	433.871	423.815	488.066	537.756	717.651	663.659	652.479	733.37
ENSMUSG00000021810	Ecd	TRUE	-0.237005	-5.28116	1.28366e-07	1.32931e-06	2195.02	2282.61	2165.05	2319.09	2426.41	2539.29	2781.59	2656.57	2721.79	2724.21
ENSMUSG00000036218	Pdzrn4	TRUE	6.84166	5.28112	1.28397e-07	1.32931e-06	142.783	92.8139	166.874	40.0029	1.85576	1.03814	0	1.93487	0.940171	0
ENSMUSG00000031657	Heatr3	TRUE	-0.425717	-5.27859	1.3018e-07	1.3469e-06	1484.3	1522.76	1378.05	1498.49	1853.91	1933.02	2161.3	2149.64	2119.15	2034.21
ENSMUSG00000047547	Cltb	TRUE	-0.454666	-5.274	1.33479e-07	1.38015e-06	1275.45	1272.88	1280.08	1195.76	1490.18	1488.69	1920.23	1807.16	1899.15	1813.63
ENSMUSG00000028988	Ctnnbip1	TRUE	-0.233556	-5.27348	1.33859e-07	1.38318e-06	914.235	948.537	917.266	957.908	990.05	1112.89	1097.8	1077.72	1136.67	1136.82
ENSMUSG00000014813	Stc1	TRUE	5.16649	5.27239	1.34658e-07	1.39054e-06	1568.48	995.454	1568.61	766.542	36.1874	55.0214	17.6168	33.8601	21.6239	9.42634
ENSMUSG00000022568	Scrib	TRUE	-0.333428	-5.27175	1.3513e-07	1.39452e-06	1335.12	1298.37	1216.56	1310.37	1469.77	1545.79	1776.51	1697.84	1724.27	1611.9
ENSMUSG00000069729	Arid1b	TRUE	0.247577	5.27085	1.35795e-07	1.40047e-06	4680.93	5194.52	5104.18	4796.03	4604.15	4119.34	4184.45	3921.97	4282.48	4025.05
ENSMUSG00000043510	Hscb	TRUE	0.473276	5.27065	1.35939e-07	1.40106e-06	887.597	925.079	1076.6	954.664	777.565	688.286	668.51	633.668	622.393	714.517
ENSMUSG00000022817	Itgb5	TRUE	0.445178	5.26969	1.36655e-07	1.40753e-06	13026.3	13697.7	14126.1	14368.6	13452.4	12011.3	8431.01	9795.26	10275.1	9927.83
ENSMUSG00000018986	Slfn3	TRUE	-0.755636	-5.26867	1.37413e-07	1.41442e-06	352.694	356.976	239.006	389.218	429.609	514.917	604.533	575.623	633.675	657.016
ENSMUSG00000047473	Zfp30	TRUE	0.866632	5.26812	1.3783e-07	1.41781e-06	166.225	189.707	228.24	180.554	141.966	122.5	99.2102	97.7107	100.598	77.296
ENSMUSG00000030096	Slc6a6	TRUE	0.228003	5.26648	1.39066e-07	1.42961e-06	49549.8	51062.9	51403.5	49097.6	45005.1	41420.7	42593.6	40305.2	42791.9	43023.7
ENSMUSG00000027641	Rbl1	TRUE	-0.936466	-5.26488	1.40282e-07	1.44118e-06	2266.41	2458.04	1629.98	2632.62	3714.31	4126.6	5132.04	5321.85	5058.12	4672.64
ENSMUSG00000023104	Rfc2	TRUE	-0.371314	-5.26134	1.43011e-07	1.46827e-06	1860.44	1870.56	1665.51	1925.55	2122.07	2221.62	2526.62	2426.32	2587.35	2456.51
ENSMUSG00000005087	Cd44	TRUE	-0.600974	-5.26112	1.43179e-07	1.46905e-06	16327.3	16471.9	13659.9	16570.9	21031.4	20908.1	27432.1	25930.1	26274	26957.5
ENSMUSG00000028484	Psip1	TRUE	-0.533205	-5.26018	1.43917e-07	1.47536e-06	1987.24	2006.21	1634.28	2029.34	2525.69	2817.51	2908.62	3178.98	2980.34	2854.3
ENSMUSG00000000561	Wdr77	TRUE	-0.355115	-5.2601	1.43978e-07	1.47536e-06	1859.37	1707.37	1680.58	1624.98	2009.79	2132.34	2290.18	2381.82	2351.37	2208.59
ENSMUSG00000054766	Set	TRUE	-0.52054	-5.25939	1.44532e-07	1.48009e-06	3179.58	3303.56	2654.9	2986.16	3954.63	4155.67	4754.67	4731.71	4625.64	4800.84
ENSMUSG00000070284	Gmppb	TRUE	-0.457185	-5.25906	1.44791e-07	1.48179e-06	846.041	735.372	785.921	798.977	980.771	1009.07	1166.42	1191.88	1193.08	1134.93
ENSMUSG00000027997	Casp6	TRUE	0.374243	5.25889	1.44924e-07	1.48221e-06	681.947	676.215	661.035	690.861	594.772	535.68	495.124	555.306	495.47	467.547
ENSMUSG00000042426	Dhx29	TRUE	-0.387166	-5.25873	1.45054e-07	1.48259e-06	1769.87	1651.27	1543.85	1612.01	1935.56	2038.91	2224.35	2398.27	2315.64	2158.63
ENSMUSG00000005534	Insr	TRUE	0.484986	5.25734	1.46156e-07	1.4929e-06	3801.85	4404.07	4757.51	3791.63	3472.13	3219.27	2774.18	2914.87	2704.87	2839.21
ENSMUSG00000025574	Tk1	TRUE	-1.16391	-5.2572	1.46265e-07	1.49306e-06	1380.94	1289.2	671.801	1454.16	2076.6	2673.21	3336.99	3152.86	3102.56	3136.14
ENSMUSG00000025324	Atp10a	TRUE	-0.657667	-5.25646	1.46852e-07	1.4981e-06	388.923	439.591	362.815	409.76	557.657	572.015	755.667	700.421	697.607	682.467
ENSMUSG00000019942	Cdk1	TRUE	-0.903718	-5.25556	1.47572e-07	1.50448e-06	3580.22	3607.5	2348.07	4159.22	5288	6141.63	7601.17	7464.71	7257.18	7052.79
ENSMUSG00000059187	Fam19a1	TRUE	1.42319	5.25353	1.49208e-07	1.51962e-06	59.6704	60.176	55.9834	64.8696	41.7547	23.8772	9.27198	27.0881	25.3846	19.7953
ENSMUSG00000037110	Ralgapa2	TRUE	-0.844454	-5.25349	1.49247e-07	1.51962e-06	4954.77	5061.93	4721.98	5172.27	7716.27	7139.28	10723	11712.7	10597.6	9436.71
ENSMUSG00000045482	Trrap	TRUE	0.267865	5.2514	1.50947e-07	1.53596e-06	5662.29	6104.3	6533.91	5891.24	5762.15	5190.7	4673.08	4987.12	5144.61	4882.85
ENSMUSG00000032565	Nudt16	TRUE	0.403698	5.2509	1.51358e-07	1.53916e-06	648.915	657.857	650.269	578.421	559.513	481.697	473.798	418.898	461.624	502.424
ENSMUSG00000024155	Meiob	TRUE	2.48583	5.24959	1.52437e-07	1.54915e-06	20.2453	14.2791	13.9958	15.1362	22.2692	2.07628	3.70879	5.8046	0.940171	2.8279
ENSMUSG00000022033	Pbk	TRUE	-1.07643	-5.24875	1.53134e-07	1.55444e-06	1445.94	1423.83	812.836	1587.14	2213	2589.12	3383.35	3374.41	3260.51	3174.79
ENSMUSG00000022391	Rangap1	TRUE	-0.801259	-5.24873	1.53152e-07	1.55444e-06	3426.78	3805.37	2862.69	4046.78	5431.82	5601.8	7330.43	7296.38	7131.2	6752.09
ENSMUSG00000048327	Ckap2l	TRUE	-0.830715	-5.24822	1.5358e-07	1.55779e-06	1360.7	1473.8	904.347	1593.63	1912.36	2431.32	2670.33	2696.24	2537.52	2552.65
ENSMUSG00000076435	Acsf2	TRUE	0.780982	5.24806	1.53713e-07	1.55816e-06	98.0299	137.691	115.197	134.064	105.779	74.746	61.1951	65.7854	69.5726	72.5828
ENSMUSG00000025969	Nrp2	TRUE	-0.419063	-5.24758	1.54106e-07	1.56116e-06	18909.1	20560.8	19932.2	20492.3	24831.1	25361.7	28987.9	29380.9	29493.2	26803.8
ENSMUSG00000020612	Prkar1a	TRUE	0.178462	5.24742	1.54246e-07	1.56146e-06	15471.7	16216.9	15882.1	15907.1	15478	13560.2	13245	14282.2	14520.9	14158.4
ENSMUSG00000004929	Thop1	TRUE	-0.371399	-5.24732	1.54332e-07	1.56146e-06	803.419	852.664	818.219	829.25	960.358	1025.68	1083.89	1216.06	1134.79	1058.58
ENSMUSG00000034349	Smc4	TRUE	-0.61278	-5.24629	1.55192e-07	1.56917e-06	10954.8	11484.4	8600.99	12386.8	14281	15979	18517.1	18537	17894.3	17322.8
ENSMUSG00000037646	Vps13b	TRUE	0.190178	5.24573	1.55665e-07	1.57296e-06	10385.8	11105	10988.9	11570.6	10798.7	9483.4	9499.15	9986.81	9394.19	9710.08
ENSMUSG00000022462	Slc38a2	TRUE	-0.23464	-5.24558	1.55789e-07	1.57322e-06	8557.37	9474.16	9029.48	8641.71	9107.16	10813.3	10212.2	10928.1	10884.4	9890.12
ENSMUSG00000004668	Abca13	TRUE	1.1237	5.24527	1.56053e-07	1.57489e-06	133.193	211.126	194.865	230.287	269.086	65.4028	99.2102	118.027	109.06	84.8371
ENSMUSG00000002274	Metrn	TRUE	-0.612995	-5.24502	1.56265e-07	1.57604e-06	551.951	487.528	416.646	530.85	651.373	700.744	853.022	801.034	809.487	872.879
ENSMUSG00000075266	Cenpw	TRUE	-1.03957	-5.24385	1.57261e-07	1.58509e-06	347.367	346.777	225.01	370.838	545.595	593.816	780.701	868.755	777.521	755.05
ENSMUSG00000001403	Ube2c	TRUE	-0.934813	-5.24358	1.57489e-07	1.58639e-06	1185.95	1369.77	773.001	1402.26	1767.62	2218.5	2665.7	2734.93	2555.38	2251.01
ENSMUSG00000002289	Angptl4	TRUE	1.39535	5.24318	1.57831e-07	1.58883e-06	469.904	544.644	728.861	420.571	214.341	215.933	145.57	187.682	195.556	159.305
ENSMUSG00000024420	Zfp521	TRUE	2.32723	5.24286	1.58107e-07	1.59061e-06	319.663	345.757	469.399	183.797	79.7979	106.928	29.6703	42.567	53.5897	46.1891
ENSMUSG00000018199	Trove2	TRUE	0.211071	5.242	1.58849e-07	1.59707e-06	6202.52	6624.46	6379.95	6735.63	6850.55	5610.1	5635.51	5923.59	5751.03	5412.61
ENSMUSG00000022300	Dcaf13	TRUE	-0.279147	-5.24123	1.59514e-07	1.60275e-06	1979.78	1987.85	1877.6	2050.96	2210.22	2361.77	2610.06	2415.68	2393.67	2485.73
ENSMUSG00000020454	Eif4enif1	TRUE	-0.268858	-5.24081	1.59869e-07	1.605e-06	1579.13	1675.75	1603.06	1551.46	1788.03	1908.1	1943.41	2084.82	2004.44	1940.88
ENSMUSG00000029659	Medag	TRUE	1.61591	5.24074	1.59938e-07	1.605e-06	972.84	851.644	894.658	681.131	362.802	400.722	124.245	245.728	260.427	197.011
ENSMUSG00000059327	Eda	TRUE	2.48897	5.2405	1.60145e-07	1.60606e-06	277.041	219.286	370.352	104.873	40.8268	49.8307	24.1072	38.6973	32.906	34.8775
ENSMUSG00000028437	Ubap1	TRUE	0.228031	5.23952	1.60991e-07	1.61354e-06	3967.01	4232.72	4332.25	4415.46	3939.79	3712.39	3533.55	3492.43	3552.91	3540.53
ENSMUSG00000026833	Olfm1	TRUE	-0.502944	-5.23898	1.6147e-07	1.61733e-06	1745.36	1635.97	1382.36	1548.22	1930.92	2073.16	2274.42	2514.36	2544.1	2277.4
ENSMUSG00000066979	Bub3	TRUE	-0.385763	-5.23832	1.62041e-07	1.62203e-06	3790.13	3649.32	3335.32	3941.91	4318.36	4509.68	5278.54	5040.32	5060.94	4982.77
ENSMUSG00000030189	Ybx3	TRUE	-0.644923	-5.2363	1.63828e-07	1.6389e-06	1683.56	1748.16	1584.76	1620.66	2432.91	2523.72	3031.01	3112.23	2888.2	2630.89
ENSMUSG00000028228	Cpne3	TRUE	0.201284	5.23594	1.64145e-07	1.64104e-06	14830.2	15854.9	15101.5	16590.4	14827.6	13566.4	13441.6	13353.5	13577	13210.1
ENSMUSG00000026339	Ccdc93	TRUE	0.183727	5.23525	1.64761e-07	1.64617e-06	5271.24	5421.96	5591.88	5702.04	5198.92	4875.1	4700.9	4706.56	4781.71	4867.76
ENSMUSG00000025190	Got1	TRUE	-0.46283	-5.23451	1.65422e-07	1.65174e-06	1503.48	1543.16	1406.04	1641.2	1981.03	2121.96	2297.6	2182.53	2276.15	2254.78
ENSMUSG00000037759	Ptger2	TRUE	0.553667	5.23398	1.65897e-07	1.6551e-06	595.638	768.009	724.554	870.334	677.354	504.536	444.128	538.86	479.487	509.965
ENSMUSG00000036594	H2-Aa	TRUE	1.06651	5.23391	1.65965e-07	1.6551e-06	516.788	518.126	622.277	454.087	880.56	193.094	309.684	288.295	282.991	354.431
ENSMUSG00000009291	Pttg1ip	TRUE	0.221192	5.23349	1.66338e-07	1.65775e-06	6164.16	6396	6628.65	6326.95	5748.23	5293.47	5363.84	5256.06	5453.93	5447.48
ENSMUSG00000024571	Gm16286	TRUE	-0.221238	-5.23338	1.66438e-07	1.65775e-06	4533.88	4291.88	4285.96	4433.84	4720.14	4881.33	5410.2	5264.77	5203.85	5196.74
ENSMUSG00000061852	Gm7582	FALSE	4.34763	5.23288	1.66888e-07	1.6612e-06	12.7865	13.2591	4.30641	9.73044	18.5576	1.03814	0	0.967433	0.940171	0
ENSMUSG00000028678	Kif2c	TRUE	-0.853338	-5.23194	1.67741e-07	1.66865e-06	1392.66	1447.28	908.654	1695.26	1943.91	2474.92	2771.4	2689.46	2780.09	2633.72
ENSMUSG00000020388	Pdlim4	TRUE	0.508626	5.23129	1.68332e-07	1.67349e-06	3126.3	2871.11	3371.92	3119.15	2277.95	2178.02	2058.38	1962.92	2068.38	2109.62
ENSMUSG00000029246	Ppat	TRUE	-0.708525	-5.22966	1.69823e-07	1.68727e-06	1127.34	1206.58	1069.07	1234.68	1744.42	1719.16	2255.87	2205.75	2129.49	2121.87
ENSMUSG00000092118	Fancf	TRUE	-0.55539	-5.22931	1.70143e-07	1.6894e-06	141.717	165.229	171.18	154.606	201.35	232.543	258.688	238.956	251.026	246.97
ENSMUSG00000038005	2700029M09Rik	TRUE	-0.702216	-5.22829	1.71081e-07	1.69766e-06	1406.52	1442.18	1148.74	1523.35	1995.87	2067.97	2681.46	2584.01	2504.62	2394.29
ENSMUSG00000059824	Dbp	TRUE	1.11665	5.22779	1.71544e-07	1.7012e-06	2273.87	1881.78	2121.99	2052.04	1105.11	1236.42	808.517	643.343	711.709	951.118
ENSMUSG00000030116	Mfap5	TRUE	2.3981	5.22719	1.72102e-07	1.70568e-06	427.282	375.335	533.995	268.128	80.7257	130.806	42.6511	61.9157	47.9487	36.7627
ENSMUSG00000036792	Mbd5	TRUE	0.310489	5.22666	1.72604e-07	1.70959e-06	1387.34	1460.54	1497.56	1404.43	1335.22	1190.75	1130.25	1243.15	1097.18	1051.98
ENSMUSG00000031112	2610018G03Rik	TRUE	-1.093	-5.22641	1.72833e-07	1.7108e-06	411.299	455.91	290.683	467.061	756.224	832.588	1149.73	1054.5	1021.97	1023.7
ENSMUSG00000057147	Atpbd4	TRUE	-0.512126	-5.225	1.74154e-07	1.72282e-06	558.344	539.544	495.238	516.794	669.931	702.82	834.478	882.299	782.222	765.419
ENSMUSG00000021537	Cetn3	TRUE	-0.309242	-5.22481	1.74337e-07	1.72356e-06	3028.27	2952.71	2649.52	2956.97	3268	3475.69	3882.18	3693.66	3638.46	3719.64
ENSMUSG00000034557	Zfyve9	TRUE	0.717493	5.22439	1.74727e-07	1.72635e-06	739.486	761.89	865.589	716.809	565.08	538.794	385.715	471.14	458.803	364.8
ENSMUSG00000028776	Tinagl1	TRUE	1.66098	5.22425	1.74859e-07	1.72659e-06	191.798	143.811	167.95	175.148	74.2306	73.7079	23.18	43.5345	45.1282	52.7875
ENSMUSG00000036478	Btg1	TRUE	0.482635	5.22399	1.75109e-07	1.72799e-06	3802.92	4626.42	4531.42	4224.09	4293.31	3310.63	2585.03	2861.67	3053.67	3561.27
ENSMUSG00000005374	Tbl2	TRUE	-0.365588	-5.2233	1.75763e-07	1.73337e-06	1029.31	1077.05	1084.14	969.8	1130.16	1233.31	1407.49	1422.13	1486.41	1267.84
ENSMUSG00000002847	Pla1a	TRUE	1.05811	5.22223	1.76783e-07	1.74236e-06	283.434	245.804	298.219	206.502	213.413	161.95	86.2294	117.059	146.667	87.665
ENSMUSG00000030086	Chchd6	TRUE	-0.65537	-5.22187	1.77125e-07	1.74465e-06	286.631	256.003	240.083	259.478	339.605	341.548	473.798	461.465	459.744	441.153
ENSMUSG00000028312	Smc2	TRUE	-0.954327	-5.22137	1.77607e-07	1.74832e-06	6622.34	6874.35	4279.5	7763.81	10333.8	11982.2	14697.9	14735.9	14244.5	13853.9
ENSMUSG00000002718	Cse1l	TRUE	-0.617029	-5.2212	1.77771e-07	1.74887e-06	3766.69	3902.26	3208.28	3925.69	5249.03	5454.38	6243.75	6617.24	6406.32	6035.69
ENSMUSG00000027242	Wdr76	TRUE	-0.959668	-5.22085	1.78102e-07	1.75104e-06	953.66	980.155	727.784	1130.89	1608.95	1708.78	2292.03	2255.09	2293.08	1958.79
ENSMUSG00000033732	Sf3b3	TRUE	-0.271554	-5.21999	1.78933e-07	1.75814e-06	6667.1	6750.94	6500.53	6513.99	7500.07	7614.75	8494.06	8344.11	8363.76	8147.19
ENSMUSG00000051220	Ercc6l	TRUE	-1.08708	-5.21843	1.80442e-07	1.77137e-06	1074.07	1155.58	657.805	1217.39	1803.8	2094.97	2758.41	2685.59	2641.88	2374.5
ENSMUSG00000050931	Sgms2	TRUE	0.430853	5.21837	1.80501e-07	1.77137e-06	936.612	965.876	974.326	878.983	923.243	797.291	578.572	688.812	713.59	694.722
ENSMUSG00000025510	Cd151	TRUE	0.230234	5.21807	1.80796e-07	1.77317e-06	4009.64	3843.11	4104.01	3812.17	3601.11	3259.76	3292.48	3339.58	3429.74	3187.05
ENSMUSG00000033208	S100b	TRUE	2.35535	5.21747	1.81387e-07	1.77789e-06	96.9643	88.7342	128.116	60.545	47.322	37.373	6.49039	13.5441	16.9231	8.48371
ENSMUSG00000069792	Wfdc17	TRUE	0.823095	5.21705	1.81795e-07	1.78079e-06	15610.2	13857.8	17115.8	14086.4	8487.34	8609.29	8291.93	6873.61	7517.61	7796.53
ENSMUSG00000058006	Mdn1	TRUE	-0.520877	-5.21659	1.82251e-07	1.78416e-06	3813.58	3752.33	3624.92	3558.1	4996.64	5052.62	5735.65	6172.22	5793.33	5581.34
ENSMUSG00000014077	Chp1	TRUE	0.417524	5.21639	1.8244e-07	1.78493e-06	5051.74	5224.1	5376.56	4721.43	3966.7	3814.12	3581.77	3647.22	3551.97	3627.26
ENSMUSG00000028885	Smpdl3b	TRUE	-1.21514	-5.21551	1.83311e-07	1.79207e-06	265.32	257.023	139.958	288.67	426.826	509.726	675	736.216	665.641	614.598
ENSMUSG00000027893	Ahcyl1	TRUE	0.45129	5.21543	1.83394e-07	1.79207e-06	7414.04	7559.74	8029.31	6499.93	6014.53	5604.91	4698.11	5273.48	5360.85	5039.32
ENSMUSG00000029004	Mll5	TRUE	0.326349	5.21524	1.8358e-07	1.79279e-06	3765.63	4095.03	4172.92	3788.38	3716.17	3195.39	2868.75	3098.69	3461.71	2957.99
ENSMUSG00000072109	A530040E14Rik	FALSE	1.82483	5.21477	1.84044e-07	1.79623e-06	51.146	33.6578	26.9151	30.2725	62.1681	12.4577	7.41759	13.5441	15.0427	9.42634
ENSMUSG00000046658	Zfp316	TRUE	0.426848	5.21201	1.86807e-07	1.82208e-06	584.983	557.903	619.047	570.852	514.975	463.01	397.768	450.824	432.479	374.226
ENSMUSG00000069833	Ahnak	TRUE	0.23557	5.21142	1.87398e-07	1.82612e-06	228705	248420	241620	232714	211709	195229	195172	198747	196088	202697
ENSMUSG00000031403	Dkc1	TRUE	-0.720257	-5.21137	1.8745e-07	1.82612e-06	966.447	948.537	918.343	928.716	1479.97	1536.45	1728.3	1882.62	1858.72	1633.59
ENSMUSG00000037058	Paip2	TRUE	0.440398	5.21081	1.88022e-07	1.83059e-06	5412.95	5924.79	6246.45	5795.02	4584.67	4471.27	3897.01	3996.46	4264.61	3976.97
ENSMUSG00000031380	Figf	TRUE	2.10127	5.20886	1.90001e-07	1.84872e-06	104.423	101.993	149.648	102.71	29.6922	23.8772	17.6168	28.0556	31.9658	12.2542
ENSMUSG00000029363	Rfc5	TRUE	-0.867908	-5.2084	1.90474e-07	1.85221e-06	1036.77	1060.73	652.422	1128.73	1439.15	1703.59	2029.64	1999.68	1976.24	1998.38
ENSMUSG00000022582	Ly6g	TRUE	3.76605	5.20644	1.92498e-07	1.87075e-06	5.32771	20.3987	11.8426	16.2174	25.0528	3.11442	0.927198	0.967433	0	0.942634
ENSMUSG00000038372	Gmds	TRUE	-0.360949	-5.20595	1.93011e-07	1.87459e-06	653.177	659.897	565.217	628.154	650.445	723.583	795.536	836.829	840.513	857.797
ENSMUSG00000095325	Zfp870	TRUE	0.441283	5.2038	1.95259e-07	1.89527e-06	484.822	535.465	571.677	536.255	464.869	383.073	354.19	402.452	417.436	351.603
ENSMUSG00000021671	Poc5	TRUE	-0.300167	-5.20258	1.96536e-07	1.90651e-06	778.911	768.009	736.397	760.055	786.844	841.931	960.577	964.53	949.573	998.25
ENSMUSG00000039055	Eme1	TRUE	-1.14685	-5.2021	1.97051e-07	1.91035e-06	314.335	325.359	162.567	352.458	480.643	615.617	790.9	770.076	730.513	716.402
ENSMUSG00000035781	R3hdm4	TRUE	0.316456	5.20188	1.97279e-07	1.91141e-06	1411.84	1399.35	1516.93	1312.53	1248.93	1129.5	1108.93	1047.73	1139.49	1104.77
ENSMUSG00000021356	Irf4	TRUE	1.09756	5.20115	1.98062e-07	1.91783e-06	304.745	282.521	350.973	283.264	141.966	129.767	137.225	124.799	127.863	116.887
ENSMUSG00000034839	Larp6	TRUE	2.68205	5.20029	1.98982e-07	1.92558e-06	156.635	94.8537	119.503	63.7884	23.1971	26.9916	5.56319	16.4464	13.1624	9.42634
ENSMUSG00000096472	Cdkn2d	TRUE	-0.782777	-5.19929	2.00053e-07	1.93477e-06	851.368	933.238	626.583	1031.43	1173.77	1305.98	1668.96	1624.32	1671.62	1673.18
ENSMUSG00000030752	Kdm8	TRUE	-0.523904	-5.19878	2.00603e-07	1.93892e-06	168.356	151.97	134.575	137.307	165.163	201.399	218.819	232.184	220.94	216.806
ENSMUSG00000027630	Tbl1xr1	TRUE	0.15751	5.19818	2.01248e-07	1.94398e-06	10753.5	11679.3	11119.2	11608.4	11305.3	10108.4	9914.53	10098.1	10205.6	10300.2
ENSMUSG00000026914	Psmd14	TRUE	-0.392071	-5.19749	2.01998e-07	1.95005e-06	5671.88	5650.43	5050.35	5966.92	6667.76	6939.96	8021.19	7693.03	7530.77	7883.25
ENSMUSG00000032204	Aqp9	TRUE	-1.39242	-5.19711	2.02412e-07	1.95287e-06	37.294	41.8172	23.6853	48.6522	75.1584	93.4325	125.172	148.017	111.88	118.772
ENSMUSG00000031864	Ints10	TRUE	-0.506202	-5.19604	2.03581e-07	1.96201e-06	1207.26	1186.18	1087.37	1199.01	1560.7	1596.66	1835.85	1810.07	1870	1754.24
ENSMUSG00000031609	Sap30	TRUE	-0.522338	-5.19602	2.03604e-07	1.96201e-06	1439.55	1553.36	1393.13	1513.62	1932.78	1920.56	2353.23	2238.64	2409.66	2330.19
ENSMUSG00000062006	Rpl34	TRUE	0.225444	5.19516	2.04547e-07	1.96991e-06	10863.2	10533.9	11564.9	10854.8	10090.7	9557.11	9462.06	8874.26	9147.86	9064.37
ENSMUSG00000025044	Msr1	TRUE	-1.07063	-5.19491	2.04819e-07	1.97134e-06	13796.6	13366.2	9879.99	15409.8	25288.5	26165.3	35802.8	35228.1	32838.3	33252.4
ENSMUSG00000025085	Ablim1	TRUE	1.53899	5.19432	2.05466e-07	1.97638e-06	270.648	225.405	307.909	175.148	178.153	140.149	47.2871	53.2088	90.2564	67.8697
ENSMUSG00000025869	Nop16	TRUE	-0.519446	-5.1939	2.05939e-07	1.97973e-06	697.93	821.046	748.24	778.435	964.069	996.614	1226.68	1241.22	1195.9	1089.69
ENSMUSG00000001891	Ugp2	TRUE	-0.289454	-5.19276	2.07203e-07	1.99069e-06	7946.81	7914.68	7262.77	8380.07	8669.2	9104.48	10136.1	10086.5	10030.7	9743.07
ENSMUSG00000038811	Gngt2	TRUE	0.56237	5.19169	2.08393e-07	2.00092e-06	1752.82	1913.39	1688.11	2238	2398.58	1404.6	1373.18	1200.58	1312.48	1476.17
ENSMUSG00000050395	Tnfsf15	TRUE	1.06854	5.19143	2.08681e-07	2.00249e-06	46.8839	52.0166	53.8302	65.9508	53.8172	24.9153	20.3984	29.9904	26.3248	28.279
ENSMUSG00000054196	Cthrc1	TRUE	-1.59907	-5.1908	2.09398e-07	2.00816e-06	49.0149	79.5548	71.0558	78.9247	121.553	393.455	122.39	254.435	234.103	210.207
ENSMUSG00000050936	Hist2h2bb	TRUE	-0.959552	-5.19049	2.09737e-07	2.01021e-06	7530.19	8228.82	5176.31	9046.07	12506	14188.3	17528.7	17630.5	17171.3	16109.6
ENSMUSG00000062995	Ica1	TRUE	-0.51012	-5.19009	2.10193e-07	2.01338e-06	447.528	494.667	387.577	462.736	564.152	614.578	713.943	669.463	677.863	683.41
ENSMUSG00000004980	Hnrnpa2b1	TRUE	-0.339801	-5.18902	2.11405e-07	2.02377e-06	23450.5	22020.3	19595.3	21871.9	24745.7	27554.3	29813.1	28800.5	26498.7	28681.5
ENSMUSG00000028497	Ptplad2	TRUE	0.531837	5.18789	2.12687e-07	2.0338e-06	18181.3	18708.6	19078.5	20019.8	13771.6	13886.2	12411.5	11157.4	11772.8	12855.6
ENSMUSG00000023940	Sgol1	TRUE	-0.980095	-5.18788	2.12706e-07	2.0338e-06	718.175	763.93	431.718	833.574	1082.84	1385.92	1550.28	1603.04	1587.95	1430.92
ENSMUSG00000061232	H2-K1	TRUE	0.332168	5.18736	2.13291e-07	2.03817e-06	36277.4	34594.1	36983.5	35765.9	30423.4	27491	28605	25539.3	26976.3	29635.5
ENSMUSG00000078941	Taf9	TRUE	-0.508339	-5.18713	2.13557e-07	2.0395e-06	912.104	926.099	860.206	1030.35	1218.31	1285.22	1483.52	1393.1	1495.81	1381.9
ENSMUSG00000029790	Cep41	TRUE	-0.630599	-5.18652	2.14261e-07	2.045e-06	337.777	405.933	343.437	366.513	496.417	514.917	624.004	640.44	660.94	581.605
ENSMUSG00000025949	Pikfyve	TRUE	0.201141	5.1863	2.14511e-07	2.04617e-06	9755.04	9781.16	9993.04	10786.7	9738.12	9032.85	8706.39	8657.56	8409.83	8732.57
ENSMUSG00000022752	Tomm70a	TRUE	-0.280638	-5.18517	2.15819e-07	2.05741e-06	5849.83	5983.95	5616.64	5777.72	6747.56	7012.63	7347.12	7540.17	7346.49	7171.56
ENSMUSG00000038482	Tfdp1	TRUE	-0.617186	-5.18416	2.16994e-07	2.06738e-06	1071.94	1090.31	919.42	1009.8	1437.29	1441.98	1752.4	1730.74	1819.23	1739.16
ENSMUSG00000036528	Ppfibp2	TRUE	0.525	5.18321	2.18096e-07	2.07664e-06	1728.31	1893	2227.49	2032.58	1517.09	1365.15	1401.92	1227.67	1241.03	1294.24
ENSMUSG00000051378	Kif18b	TRUE	-0.883819	-5.18274	2.18655e-07	2.08073e-06	615.883	607.88	412.339	720.053	897.262	1040.22	1301.79	1249.92	1197.78	1216
ENSMUSG00000026991	Pkp4	TRUE	-0.486879	-5.18248	2.18958e-07	2.08238e-06	1831.67	1950.11	1776.4	1751.48	2372.59	2380.45	2868.75	2838.45	2786.67	2697.82
ENSMUSG00000023919	Cenpq	TRUE	-0.954684	-5.18215	2.19344e-07	2.08481e-06	735.224	744.551	468.323	840.061	1118.1	1301.83	1641.14	1602.07	1539.06	1489.36
ENSMUSG00000052821	Cysltr1	TRUE	-0.284171	-5.18164	2.19944e-07	2.08927e-06	4616.99	4284.74	3902.69	4592.77	4697.87	5394.17	5413.91	5478.57	5414.44	5207.11
ENSMUSG00000028358	Zfp618	TRUE	-0.931207	-5.18149	2.20123e-07	2.08973e-06	382.53	422.252	509.234	288.67	484.354	627.036	731.559	965.498	983.419	673.041
ENSMUSG00000009575	Cbx5	TRUE	-0.66949	-5.18043	2.21381e-07	2.10043e-06	8164.18	8712.27	6350.89	8455.75	11451	12560.4	13941.4	14611.1	13996.3	13499.5
ENSMUSG00000013495	Tmem175	TRUE	0.333484	5.17937	2.22635e-07	2.11108e-06	1238.16	1269.82	1247.78	1272.53	1117.17	1045.41	992.102	919.061	891.282	1028.41
ENSMUSG00000027004	Frzb	TRUE	3.16712	5.17837	2.23839e-07	2.12124e-06	80.9812	56.0963	92.5879	60.545	8.35094	14.534	4.63599	4.83716	6.5812	2.8279
ENSMUSG00000020898	Ctc1	TRUE	-0.238506	-5.17706	2.25409e-07	2.13359e-06	1003.74	990.355	917.266	1009.8	1039.23	1184.52	1189.6	1161.89	1178.03	1141.53
ENSMUSG00000052914	Cyp2j6	TRUE	0.593216	5.17706	2.25409e-07	2.13359e-06	777.846	759.85	867.743	655.183	582.71	535.68	430.22	486.619	465.385	496.768
ENSMUSG00000022070	Bora	TRUE	-0.940328	-5.17694	2.25559e-07	2.13374e-06	495.477	506.907	310.062	529.768	740.45	917.715	1048.66	1073.85	920.427	998.25
ENSMUSG00000027671	Actl6a	TRUE	-0.591638	-5.1768	2.25728e-07	2.13408e-06	2094.86	2066.38	1670.89	2153.67	2697.35	2828.93	3430.63	3388.92	3197.52	3255.86
ENSMUSG00000031383	Dusp9	TRUE	-0.714492	-5.17603	2.26661e-07	2.14164e-06	59.6704	84.6544	74.2857	71.3566	91.8603	123.539	120.536	125.766	135.385	123.485
ENSMUSG00000012519	Mlkl	TRUE	-0.488725	-5.17309	2.30259e-07	2.17435e-06	1053.82	953.637	834.368	1026.02	1092.12	1179.33	1528.95	1409.55	1356.67	1485.59
ENSMUSG00000025059	Gyk	TRUE	-0.848649	-5.17285	2.30544e-07	2.17576e-06	2208.87	2153.08	1681.65	2255.3	3360.79	3352.15	4504.33	4612.72	4430.09	4100.46
ENSMUSG00000000881	Dlg3	TRUE	0.714572	5.17274	2.30691e-07	2.17587e-06	675.554	777.189	915.113	670.319	558.585	523.222	391.278	453.726	421.197	402.505
ENSMUSG00000028041	Adam15	TRUE	-0.313165	-5.17105	2.32785e-07	2.19432e-06	5441.72	5575.97	5189.23	5238.22	6185.26	6262.06	7140.35	6912.31	7088.89	6928.36
ENSMUSG00000029701	Rbm28	TRUE	-0.254894	-5.16994	2.34175e-07	2.20486e-06	2535.99	2351.96	2281.32	2355.85	2608.28	2796.75	2934.58	2794.91	2936.15	3018.32
ENSMUSG00000036381	P2ry14	TRUE	0.551833	5.16993	2.34178e-07	2.20486e-06	598.835	608.9	600.745	720.053	549.306	450.552	446.91	349.243	381.709	470.375
ENSMUSG00000024030	Abcg1	TRUE	0.549389	5.16859	2.35864e-07	2.21921e-06	5412.95	6296.05	5476.68	6288.03	6260.42	4235.61	4098.22	3118.04	4075.64	4790.47
ENSMUSG00000037206	Islr	TRUE	3.25674	5.1685	2.3598e-07	2.21921e-06	1482.17	1165.78	1763.48	570.852	183.721	216.971	47.2871	92.8735	102.479	81.0666
ENSMUSG00000086825	Gm15675	FALSE	2.39646	5.16792	2.36714e-07	2.22481e-06	42.6217	48.9568	73.209	22.7044	21.3413	9.34325	6.49039	13.5441	6.5812	3.77054
ENSMUSG00000037376	Trmt6	TRUE	-0.472109	-5.16759	2.37126e-07	2.22737e-06	1669.7	1360.59	1307	1462.81	1740.71	1879.03	2198.39	2078.05	2080.6	2225.56
ENSMUSG00000033938	Ndufb7	TRUE	-0.225243	-5.16714	2.377e-07	2.23145e-06	2240.84	2219.37	2264.1	2413.15	2418.06	2566.28	2771.4	2639.16	2736.84	2793.97
ENSMUSG00000032279	Idh3a	TRUE	-0.731571	-5.16675	2.38199e-07	2.23326e-06	1562.08	1626.79	1366.21	1669.31	2398.58	2385.64	2977.23	3080.31	3020.77	2857.12
ENSMUSG00000030722	Nfatc2ip	TRUE	-0.61677	-5.16662	2.38366e-07	2.23326e-06	474.166	527.305	410.186	491.928	604.979	643.646	783.483	825.22	872.479	723.943
ENSMUSG00000022440	C1qtnf6	TRUE	0.955355	5.16648	2.38542e-07	2.23326e-06	383.595	343.717	411.263	337.322	279.292	258.497	127.026	164.464	194.615	161.19
ENSMUSG00000034118	Tpst1	TRUE	-0.55266	-5.16646	2.38568e-07	2.23326e-06	686.209	779.229	658.881	694.105	961.286	1008.03	1098.73	1167.69	1168.63	1104.77
ENSMUSG00000079457	Gm7609	FALSE	4.16731	5.16644	2.3859e-07	2.23326e-06	8.52434	13.2591	6.45962	7.56812	15.774	1.03814	0.927198	0	0.940171	0
ENSMUSG00000039987	Phtf2	TRUE	-0.360695	-5.1658	2.3941e-07	2.23962e-06	1940.35	2054.14	1816.23	2106.1	2264.03	2351.39	2720.4	2732.03	2651.28	2619.58
ENSMUSG00000047879	Usp14	TRUE	-0.39808	-5.1642	2.41467e-07	2.25721e-06	5538.69	5445.42	5067.57	5778.8	6668.69	6803.97	7662.37	7884.58	7776.15	7430.79
ENSMUSG00000031342	Gpm6b	TRUE	3.17697	5.16412	2.41572e-07	2.25721e-06	2819.42	2525.35	3211.51	1473.62	321.975	443.285	107.555	245.728	202.137	146.108
ENSMUSG00000016257	Slmo2	TRUE	-0.465157	-5.16348	2.42402e-07	2.26365e-06	2072.48	1918.49	1817.31	1995.82	2483.94	2498.8	2942.93	2960.34	2848.72	2954.22
ENSMUSG00000028889	Yrdc	TRUE	-0.467722	-5.16094	2.45709e-07	2.29319e-06	674.488	658.877	578.136	578.421	752.512	805.596	891.965	929.703	873.419	985.996
ENSMUSG00000033186	Mzt1	TRUE	-0.295944	-5.16071	2.46014e-07	2.29385e-06	2971.8	2895.59	2497.72	2878.05	3112.12	3489.19	3539.12	3573.7	3487.09	3538.65
ENSMUSG00000023827	Agpat4	TRUE	-0.28843	-5.16067	2.46067e-07	2.29385e-06	810.878	742.511	725.631	715.728	719.109	853.351	912.363	889.071	933.59	944.52
ENSMUSG00000001056	Nhp2	TRUE	-0.660114	-5.1594	2.47737e-07	2.30808e-06	1431.02	1390.17	1212.26	1474.7	1994.95	1995.3	2572.05	2480.5	2459.49	2351.87
ENSMUSG00000046947	Adck2	TRUE	0.377367	5.15743	2.50364e-07	2.3312e-06	527.443	518.126	570.6	527.606	488.066	430.828	420.021	357.95	405.214	410.989
ENSMUSG00000021079	Timm9	TRUE	-0.457141	-5.15662	2.51451e-07	2.33996e-06	383.595	380.435	401.573	419.49	486.21	518.032	601.752	603.678	587.607	534.474
ENSMUSG00000032656	March3	TRUE	0.752936	5.15604	2.52227e-07	2.34581e-06	274.91	239.684	293.913	229.206	183.721	165.064	123.317	149.952	148.547	137.625
ENSMUSG00000021756	Il6st	TRUE	0.671712	5.15568	2.52706e-07	2.34891e-06	11919.2	12331	13439.2	10876.5	7706.06	7530.66	6705.5	6685.93	7650.17	6752.09
ENSMUSG00000039199	Zdhhc1	TRUE	0.493596	5.15446	2.54359e-07	2.36138e-06	290.893	266.202	302.526	305.968	239.394	200.361	200.275	194.454	189.915	211.15
ENSMUSG00000031826	Usp10	TRUE	-0.548016	-5.15437	2.54483e-07	2.36138e-06	657.44	685.395	736.397	625.992	883.344	886.571	1077.4	1106.74	1120.68	1057.64
ENSMUSG00000030662	Ipo5	TRUE	-0.37215	-5.15437	2.54491e-07	2.36138e-06	8477.45	9051.9	8160.66	8970.38	10543.5	10833	11860.7	11936.2	12302.1	11578.4
ENSMUSG00000059890	Ube4a	TRUE	0.172497	5.15371	2.55379e-07	2.36825e-06	4621.26	4706.99	4698.3	4724.67	4461.26	4307.24	4112.12	3965.51	4164.02	4046.73
ENSMUSG00000039013	Siglec5	TRUE	1.15519	5.15352	2.5564e-07	2.3693e-06	66.0636	101.993	108.737	116.765	123.408	45.6781	56.5591	33.8601	38.547	57.5007
ENSMUSG00000020190	Mknk2	TRUE	0.254797	5.15313	2.56176e-07	2.37289e-06	4466.75	4904.86	4604.63	4677.1	4152.27	3925.2	3945.23	3729.45	3767.26	3744.14
ENSMUSG00000020697	Lig3	TRUE	-0.230971	-5.15301	2.56342e-07	2.37306e-06	1487.5	1450.34	1412.5	1433.62	1582.97	1749.26	1682.86	1732.67	1798.55	1688.26
ENSMUSG00000028156	Eif4e	TRUE	-0.597091	-5.15252	2.57015e-07	2.37765e-06	2430.5	2464.16	2019.71	2590.46	3270.78	3410.29	4025.9	4146.42	3960.94	3784.68
ENSMUSG00000020097	Sgpl1	TRUE	0.222844	5.15243	2.57136e-07	2.37765e-06	29361	30173.7	29460.2	30826	27210.1	26219.2	25459	23811.4	24919.2	25575.6
ENSMUSG00000027379	Bub1	TRUE	-1.12956	-5.15222	2.57415e-07	2.37886e-06	2307.96	2391.74	1307	2754.8	3919.37	4769.21	5991.56	5931.33	5725.64	5329.65
ENSMUSG00000039157	Fam102a	TRUE	-0.514686	-5.15152	2.58381e-07	2.3864e-06	375.071	429.392	374.658	406.516	492.705	511.803	652.748	602.711	581.966	622.139
ENSMUSG00000025823	Pdia4	TRUE	-0.213264	-5.14994	2.60564e-07	2.40518e-06	10765.2	11153	11057.8	10592.1	10978.7	11913.7	12574.7	13492.8	13089.1	12165.6
ENSMUSG00000024346	Pfdn1	TRUE	-0.229554	-5.14979	2.60773e-07	2.40572e-06	2184.36	2168.38	2100.45	2150.43	2362.39	2465.58	2654.57	2655.6	2582.65	2502.69
ENSMUSG00000000318	Clec10a	TRUE	1.5802	5.14905	2.61815e-07	2.41395e-06	1413.97	1205.56	2210.27	979.531	449.095	403.836	472.871	371.494	406.154	438.325
ENSMUSG00000045664	Cdc42ep2	TRUE	1.36442	5.14857	2.62481e-07	2.4187e-06	180.077	190.727	212.091	155.687	71.4469	73.7079	59.3407	58.046	56.4103	66.927
ENSMUSG00000034707	Gns	TRUE	0.178542	5.1482	2.62995e-07	2.42204e-06	19001.8	20256.9	19566.2	18977.6	18570.6	17395.1	17108.7	16401.9	16666.4	17582
ENSMUSG00000031669	Gins3	TRUE	-0.810204	-5.14726	2.64319e-07	2.43283e-06	393.185	417.153	285.3	433.545	562.297	615.617	776.065	802.969	763.419	711.689
ENSMUSG00000028330	Ncbp1	TRUE	-0.379881	-5.14662	2.65225e-07	2.43977e-06	2551.97	2586.55	2347	2625.06	2999.84	3129.99	3380.57	3692.69	3573.59	3286.02
ENSMUSG00000033845	Mrpl15	TRUE	-0.281746	-5.14593	2.66197e-07	2.4473e-06	1842.32	1847.1	1688.11	1934.2	1981.96	2088.74	2311.51	2319.9	2277.09	2301.91
ENSMUSG00000052776	Oas1a	TRUE	-0.434033	-5.1419	2.71974e-07	2.49898e-06	1535.45	1420.77	1256.4	1667.15	1480.9	1793.9	2206.73	1953.25	1937.69	2051.17
ENSMUSG00000005683	Cs	TRUE	-0.281456	-5.13964	2.75265e-07	2.52776e-06	7529.12	7957.52	7273.53	7730.29	8826.94	9166.77	9568.69	9724.63	9769.32	9563.03
ENSMUSG00000090553	Snrpe	TRUE	-0.264941	-5.13935	2.75688e-07	2.5302e-06	1359.63	1259.62	1263.93	1392.53	1399.25	1495.96	1595.71	1660.11	1651.88	1616.62
ENSMUSG00000028581	Laptm5	TRUE	0.187559	5.13882	2.76474e-07	2.53595e-06	31822.4	34777.7	33408.1	33703	32985.3	28126.3	29759.4	28269.4	30502.9	29713.7
ENSMUSG00000041959	S100a10	TRUE	-0.360886	-5.13851	2.76921e-07	2.5386e-06	9350.13	9162.06	8045.46	9207.16	9848.54	10245.4	12553.3	11962.3	11799.1	12017.6
ENSMUSG00000001151	Pcnt	TRUE	-0.297993	-5.1382	2.7738e-07	2.54136e-06	2811.97	2879.27	2494.49	2823.99	3030.46	3240.03	3590.11	3388.92	3463.59	3581.07
ENSMUSG00000001440	Kpnb1	TRUE	-0.389409	-5.13727	2.78756e-07	2.5525e-06	15624	15783.5	14523.4	15196.8	18728.4	19367.5	20684.9	22672.8	21782.8	20096
ENSMUSG00000021884	Hacl1	TRUE	0.518297	5.13586	2.80861e-07	2.5703e-06	778.911	774.129	822.525	840.061	603.123	564.748	498.833	483.716	544.359	573.122
ENSMUSG00000029014	Dnajc2	TRUE	-0.32553	-5.1348	2.82437e-07	2.58325e-06	1864.7	1800.18	1701.03	1816.35	2106.29	2168.67	2418.13	2398.27	2341.97	2316.05
ENSMUSG00000023846	Riok2	TRUE	-0.343865	-5.13433	2.83152e-07	2.58831e-06	1938.22	1668.61	1578.3	1725.53	1872.47	2102.23	2292.96	2194.14	2172.73	2385.81
ENSMUSG00000056091	St3gal5	TRUE	-1.31609	-5.13037	2.89174e-07	2.64185e-06	694.734	714.973	529.689	760.055	1528.22	1409.79	2518.27	2285.08	2144.53	2171.83
ENSMUSG00000078812	Eif5a	TRUE	-0.507303	-5.12992	2.89867e-07	2.64665e-06	5040.01	5434.2	4652	5353.9	6660.34	6652.4	8034.17	7777.19	8259.4	7856.86
ENSMUSG00000018189	Uchl5	TRUE	-0.60654	-5.12981	2.9003e-07	2.64665e-06	1444.88	1525.82	1309.15	1644.44	2026.49	2065.9	2521.98	2690.43	2451.97	2378.27
ENSMUSG00000028645	Slc2a1	TRUE	-0.547181	-5.12853	2.92016e-07	2.66325e-06	1993.63	2026.61	2039.09	2001.23	2534.97	2413.67	3129.29	3387.95	3328.2	3224.75
ENSMUSG00000031221	Igbp1	TRUE	0.222532	5.12803	2.92795e-07	2.66884e-06	3866.85	3882.88	4168.61	4052.19	3677.2	3528.64	3303.61	3349.25	3274.62	3381.23
ENSMUSG00000020024	Ccdc41	TRUE	-0.404079	-5.12706	2.94305e-07	2.68107e-06	2224.85	2279.55	2090.76	2373.15	2805.92	2959.74	3150.62	3314.42	3100.68	3058.85
ENSMUSG00000050271	D8Ertd82e	TRUE	-0.690757	-5.12589	2.96135e-07	2.69621e-06	250.402	215.206	195.942	211.907	320.119	369.578	385.715	402.452	355.385	416.644
ENSMUSG00000032741	Tpcn1	TRUE	0.258959	5.1256	2.96591e-07	2.69883e-06	2516.81	2800.74	2604.3	2580.73	2530.33	2099.12	2143.68	2054.83	2281.79	2310.4
ENSMUSG00000030588	Yif1b	TRUE	-0.35276	-5.12549	2.96772e-07	2.69894e-06	1237.09	1199.44	1043.23	1251.98	1314.81	1414.98	1609.62	1560.47	1571.03	1566.66
ENSMUSG00000035683	Melk	TRUE	-0.987982	-5.12475	2.97938e-07	2.70801e-06	1082.59	1133.15	616.894	1274.69	1580.18	2010.88	2417.21	2326.68	2262.99	2265.15
ENSMUSG00000096807	Hist1h2bm	TRUE	-1.08562	-5.12421	2.98786e-07	2.71417e-06	2082.07	2198.98	1151.97	2621.81	3261.51	4136.99	5305.43	4856.51	4947.18	4772.56
ENSMUSG00000079553	Kifc1	TRUE	-0.894971	-5.12394	2.99211e-07	2.71634e-06	348.432	346.777	235.776	394.623	523.325	595.892	721.36	688.812	735.214	699.435
ENSMUSG00000017802	Fam134c	TRUE	0.229754	5.12385	2.99364e-07	2.71634e-06	3715.55	4161.33	4112.63	4199.23	3768.13	3361.5	3438.98	3400.53	3414.7	3400.08
ENSMUSG00000004264	Phb2	TRUE	-0.303222	-5.12284	3.00972e-07	2.72938e-06	3941.44	3736.01	3647.53	3707.3	4259.91	4352.92	5093.1	4767.51	4766.67	4826.29
ENSMUSG00000040997	Abhd4	TRUE	0.374324	5.12272	3.01154e-07	2.72949e-06	4892.97	5112.92	5362.56	5223.08	4202.38	4203.43	3802.44	3738.16	3686.41	3696.07
ENSMUSG00000028550	Atg4c	TRUE	0.246417	5.12249	3.01521e-07	2.73127e-06	1094.31	1183.12	1210.1	1227.12	1119.95	976.889	957.796	1000.33	995.641	985.996
ENSMUSG00000025232	Hexa	TRUE	0.32469	5.12218	3.02021e-07	2.73425e-06	50670.8	52482.7	54239.3	54111	43592.8	40496.8	42035.5	38877.3	40437.7	41836
ENSMUSG00000003604	Aven	TRUE	-0.382499	-5.12155	3.03037e-07	2.74189e-06	355.891	375.335	364.969	374.081	426.826	469.239	472.871	537.893	499.231	496.768
ENSMUSG00000000028	Cdc45	TRUE	-1.23925	-5.12121	3.03577e-07	2.74523e-06	603.097	598.701	332.671	699.51	1105.11	1294.56	1694.92	1713.32	1631.2	1551.58
ENSMUSG00000027035	Cers6	TRUE	0.208312	5.12029	3.05063e-07	2.7571e-06	5594.1	6224.65	5924.55	6001.52	6057.21	4842.92	5238.67	5275.41	5267.78	5169.41
ENSMUSG00000058318	Phf21a	TRUE	0.5111	5.12007	3.05424e-07	2.75881e-06	1878.55	1826.7	2167.2	1873.65	1533.79	1532.29	1225.76	1220.9	1252.31	1280.1
ENSMUSG00000028068	Iqgap3	TRUE	-0.866147	-5.11849	3.07989e-07	2.78041e-06	2103.38	2108.2	1211.18	2202.32	2727.05	3360.46	4020.33	3827.16	3807.69	3856.32
ENSMUSG00000022385	Gtse1	TRUE	-0.834006	-5.11807	3.08677e-07	2.78505e-06	782.108	955.677	677.184	864.928	1318.52	1556.17	1658.76	1910.68	1651.88	1423.38
ENSMUSG00000029729	Zkscan1	TRUE	0.289584	5.1179	3.08954e-07	2.78598e-06	4012.83	4017.52	4215.98	3892.18	3523.17	3424.82	3056.97	3177.05	3287.78	3138.03
ENSMUSG00000022231	Sema5a	TRUE	2.79977	5.1176	3.09441e-07	2.7888e-06	286.631	275.382	507.08	131.902	30.6201	53.9832	19.4712	33.8601	35.7265	33.9348
ENSMUSG00000035458	Tnni3	TRUE	1.1086	5.11717	3.10147e-07	2.7936e-06	107.62	89.7541	62.443	76.7624	92.7882	44.64	44.5055	39.6647	25.3846	45.2465
ENSMUSG00000027598	Itch	TRUE	0.22601	5.11705	3.10354e-07	2.79389e-06	8902.61	9266.09	9381.52	9719.63	8503.11	8229.33	7755.09	7760.75	7812.82	7575.95
ENSMUSG00000027067	Ssrp1	TRUE	-0.357174	-5.1167	3.10925e-07	2.79745e-06	6083.18	6183.85	5613.41	6268.57	7283.87	7483.95	8216.83	8131.27	8412.65	8021.82
ENSMUSG00000032690	Oas2	TRUE	-0.330942	-5.1164	3.11424e-07	2.80037e-06	1480.04	1423.83	1336.07	1373.07	1239.65	1659.98	1897.97	1617.55	1712.99	1726.91
ENSMUSG00000029998	Pcyox1	TRUE	0.22083	5.11609	3.1194e-07	2.80343e-06	12981.5	13542.7	13094.7	14268.1	12504.1	11910.6	11112.5	11071.3	11298	11574.6
ENSMUSG00000026779	Mastl	TRUE	-0.986965	-5.11423	3.15027e-07	2.82958e-06	1627.08	1543.16	891.428	1686.61	2307.64	2765.6	3374.07	3370.54	3146.75	3312.42
ENSMUSG00000019943	Atp2b1	TRUE	0.216562	5.1139	3.15571e-07	2.83288e-06	22049.3	21234	22132.8	22256.8	20111.8	19046.7	18806.4	17797.9	17783.3	19323.1
ENSMUSG00000051007	Pddc1	TRUE	0.316711	5.11339	3.16429e-07	2.839e-06	1500.28	1577.84	1639.67	1566.6	1363.99	1299.75	1246.15	1194.78	1250.43	1148.13
ENSMUSG00000021569	Trip13	TRUE	-0.889257	-5.10961	3.22817e-07	2.89468e-06	600.966	580.342	412.339	628.154	903.757	978.965	1297.15	1142.54	1207.18	1166.04
ENSMUSG00000022833	Ccdc14	TRUE	-0.738457	-5.10933	3.233e-07	2.89739e-06	402.775	372.275	296.066	435.707	550.234	619.769	746.395	703.324	703.248	661.729
ENSMUSG00000017652	Cd40	TRUE	-0.681471	-5.10913	3.23643e-07	2.89831e-06	558.344	497.727	448.944	567.609	761.791	798.329	967.068	957.758	930.769	894.56
ENSMUSG00000003868	Ruvbl2	TRUE	-0.39764	-5.10906	3.23765e-07	2.89831e-06	1364.96	1446.26	1341.45	1388.21	1687.82	1691.13	1946.19	1960.02	2013.85	1914.49
ENSMUSG00000028630	Dyrk2	TRUE	0.546262	5.1089	3.24039e-07	2.89914e-06	855.63	862.863	1001.24	746	701.479	551.252	503.469	583.362	583.846	630.622
ENSMUSG00000021830	Txndc16	TRUE	0.462416	5.10862	3.24526e-07	2.90188e-06	4695.84	4572.36	5016.97	4783.05	3667.92	3739.38	3205.32	3052.25	3210.68	3292.62
ENSMUSG00000046897	Zfp740	TRUE	0.361874	5.10792	3.25729e-07	2.91101e-06	4414.54	4421.41	4740.29	4536.55	3902.67	3900.29	3247.98	3238.96	3420.34	3323.73
ENSMUSG00000028458	Tesk1	TRUE	-0.402687	-5.10713	3.27094e-07	2.92025e-06	1248.82	1197.4	1105.67	1264.96	1473.48	1535.41	1639.29	1725.9	1749.66	1668.46
ENSMUSG00000002103	Acp2	TRUE	0.237471	5.10711	3.27128e-07	2.92025e-06	8131.15	8166.6	8101.44	8342.23	7191.09	6880.79	6966.97	6537.91	6680.85	6801.11
ENSMUSG00000029416	Slc15a4	TRUE	0.302468	5.10665	3.27922e-07	2.9257e-06	4419.87	4407.13	4662.77	4424.11	3922.16	3606.5	3553.95	3305.72	3406.24	3830.87
ENSMUSG00000085999	Gm13411	FALSE	4.79679	5.1057	3.29569e-07	2.93876e-06	24.5075	33.6578	36.6045	9.73044	2.78365	1.03814	0.927198	0.967433	0.940171	0
ENSMUSG00000035941	Ibtk	TRUE	-0.401037	-5.10458	3.31537e-07	2.95335e-06	2659.59	2750.76	2683.97	2857.51	3338.52	3403.02	3808	4026.46	4032.39	3602.75
ENSMUSG00000019961	Tmpo	TRUE	-0.880189	-5.10455	3.31574e-07	2.95335e-06	10175.9	10258.5	6706.16	11526.2	15255.3	17089.8	21157.7	20048.1	20005	20951.9
ENSMUSG00000052962	Mrpl35	TRUE	-0.432933	-5.10393	3.32671e-07	2.96148e-06	1164.64	1248.4	1021.7	1263.88	1396.46	1490.77	1720.88	1729.77	1648.12	1641.13
ENSMUSG00000085213	Gm13091	FALSE	0.995503	5.10377	3.3295e-07	2.96226e-06	207.781	158.09	205.631	207.583	137.327	129.767	86.2294	69.6552	80.8547	93.3208
ENSMUSG00000060121	Gemin2	TRUE	-0.657485	-5.10367	3.33129e-07	2.96226e-06	301.548	278.442	212.091	341.647	360.018	458.858	497.905	469.205	461.624	470.375
ENSMUSG00000005371	Fbxo11	TRUE	0.277552	5.10333	3.33724e-07	2.9659e-06	3472.6	3685.02	3705.67	3705.14	3421.1	3232.77	2704.64	2914.87	3048.97	2941.02
ENSMUSG00000028552	Eps15	TRUE	0.226801	5.10017	3.39348e-07	3.01421e-06	13729.5	13964.9	13964.6	14529.7	13153.7	12587.4	11097.6	12077.4	12034.2	11458.7
ENSMUSG00000005470	Asf1b	TRUE	-1.16255	-5.1	3.39652e-07	3.01524e-06	1118.82	1233.1	636.273	1379.56	1994.02	2430.28	3019.88	3083.21	2944.62	2765.69
ENSMUSG00000036781	Rps27l	TRUE	-0.259982	-5.09838	3.42575e-07	3.0395e-06	7386.34	7066.09	6749.23	7548.66	8023.4	8403.74	8990.11	8961.33	8973.93	8709
ENSMUSG00000024222	Fkbp5	TRUE	-0.991738	-5.09472	3.49266e-07	3.09715e-06	626.539	693.554	467.246	625.992	1081.91	1117.04	1366.69	1627.22	1518.38	1324.4
ENSMUSG00000020808	Fam64a	TRUE	-0.871689	-5.09315	3.52169e-07	3.12116e-06	1054.89	1049.51	624.43	1128.73	1432.65	1775.22	2013.87	1929.06	1949.91	2014.41
ENSMUSG00000052949	Rnf157	TRUE	-0.733608	-5.09256	3.53265e-07	3.12914e-06	576.458	626.239	479.089	623.829	880.56	937.44	1108.93	1137.7	1104.7	1012.39
ENSMUSG00000027387	Zc3h8	TRUE	-0.542323	-5.09223	3.53884e-07	3.13289e-06	236.55	193.787	206.708	203.258	236.61	283.412	353.263	305.709	281.111	345.004
ENSMUSG00000019846	Lama4	TRUE	1.78973	5.09181	3.54656e-07	3.13799e-06	1090.05	918.959	1325.3	617.342	438.888	450.552	153.915	294.1	235.983	135.739
ENSMUSG00000029426	Scarb2	TRUE	0.319409	5.09073	3.56695e-07	3.15428e-06	7962.8	8306.33	9299.7	8904.43	7483.37	6981.49	6520.99	6517.59	6699.66	6901.97
ENSMUSG00000064326	Siva1	TRUE	-0.423911	-5.09049	3.57141e-07	3.15649e-06	443.266	471.209	445.714	453.006	530.749	560.595	663.874	690.747	640.256	591.032
ENSMUSG00000030695	Aldoa	TRUE	-0.378857	-5.0903	3.57497e-07	3.15789e-06	35101.1	38010.9	34985.3	37274.1	44198.7	45106.1	50311.6	52015	51785.6	47285.4
ENSMUSG00000020741	Cluh	TRUE	-0.434756	-5.08883	3.60281e-07	3.18073e-06	1937.16	1873.62	1778.55	1726.61	2273.31	2301.55	2796.43	2618.84	2551.62	2695.93
ENSMUSG00000076604	Igkj1	FALSE	5.89855	5.0877	3.62437e-07	3.198e-06	47.9494	7.13953	8.61283	8.64928	42.6826	1.03814	0.927198	0	0	0
ENSMUSG00000030036	Mogs	TRUE	-0.490875	-5.08627	3.65166e-07	3.22031e-06	1097.51	1315.71	1237.02	1231.44	1463.27	1529.18	1778.37	2013.23	1910.43	1687.32
ENSMUSG00000032498	Mlh1	TRUE	-0.457479	-5.08594	3.6581e-07	3.22421e-06	772.518	772.089	717.018	777.354	996.545	1055.79	1168.27	1077.72	1101.88	1141.53
ENSMUSG00000039509	Nup133	TRUE	-0.425704	-5.08558	3.66506e-07	3.22856e-06	1963.79	2028.65	1688.11	2065.02	2295.58	2403.29	2857.63	2691.4	2785.73	2751.55
ENSMUSG00000052533	Nup188	TRUE	-0.449383	-5.08528	3.67091e-07	3.23194e-06	1499.22	1716.55	1424.35	1509.3	1876.18	1972.46	2158.52	2358.6	2343.85	2128.47
ENSMUSG00000022364	Wdr67	TRUE	-0.39969	-5.08484	3.67934e-07	3.23758e-06	1862.57	1974.59	1790.39	1985.01	2376.31	2484.27	2801.99	2684.63	2630.6	2579.99
ENSMUSG00000056220	Pla2g4a	TRUE	-0.959477	-5.0846	3.68394e-07	3.23984e-06	2509.35	2676.3	2039.09	2800.2	4629.2	4809.7	5949.83	6358.94	6104.53	5276.87
ENSMUSG00000046223	Plaur	TRUE	-0.93798	-5.08403	3.69501e-07	3.24677e-06	914.235	813.906	746.086	822.763	1273.98	1127.42	2006.46	1771.37	1758.12	2095.48
ENSMUSG00000025236	Adpgk	TRUE	-0.277509	-5.08399	3.69587e-07	3.24677e-06	1556.76	1564.58	1584.76	1498.49	1796.38	1897.72	1958.24	1967.76	1988.46	1890.92
ENSMUSG00000037971	1110032A03Rik	TRUE	0.538562	5.08366	3.70224e-07	3.25058e-06	577.524	620.119	695.486	637.884	471.364	437.057	429.293	380.201	398.632	420.415
ENSMUSG00000040528	Milr1	TRUE	-0.620415	-5.08338	3.70784e-07	3.25371e-06	4760.84	4727.39	3705.67	5247.95	6181.55	6510.17	8099.08	7632.08	7872.05	7742.8
ENSMUSG00000079419	Ms4a6c	TRUE	0.472167	5.0829	3.7171e-07	3.26005e-06	12489.2	12731.8	12330.3	13630.2	9785.44	9903.85	8412.47	8029.69	8510.43	9092.65
ENSMUSG00000018102	Hist1h2bc	TRUE	-0.397567	-5.0823	3.72893e-07	3.26863e-06	4041.6	4215.38	3881.16	4736.56	4651.47	4948.81	6117.65	5514.37	5882.65	5892.41
ENSMUSG00000032215	Rsl24d1	TRUE	-0.225	-5.08191	3.73655e-07	3.27352e-06	1491.76	1439.13	1378.05	1462.81	1505.02	1600.81	1757.04	1674.63	1725.21	1746.7
ENSMUSG00000039813	Tbc1d2	TRUE	-0.594949	-5.07897	3.79479e-07	3.32272e-06	495.477	423.272	425.258	425.977	503.84	589.663	794.609	615.287	623.333	811.608
ENSMUSG00000041797	Abca9	TRUE	1.1099	5.07825	3.80926e-07	3.33357e-06	7584.53	9242.63	11596.1	7111.87	4249.7	4770.25	3404.67	3174.15	3471.11	3613.12
ENSMUSG00000036879	Phkb	TRUE	0.183595	5.07757	3.823e-07	3.3426e-06	2676.64	2801.76	2717.35	2812.1	2624.98	2483.23	2342.1	2327.64	2417.18	2432.94
ENSMUSG00000021176	Efcab11	TRUE	-1.00538	-5.07753	3.82376e-07	3.3426e-06	278.107	250.903	145.341	274.615	380.432	485.849	529.43	555.306	531.197	569.351
ENSMUSG00000034285	Nipsnap1	TRUE	-0.45937	-5.07679	3.83865e-07	3.35379e-06	457.118	395.734	377.888	434.626	481.571	516.993	591.553	587.232	609.231	647.59
ENSMUSG00000041378	Cldn5	TRUE	5.33414	5.07655	3.84359e-07	3.35528e-06	23.4419	9.17939	17.2257	24.8667	2.78365	0	0.927198	0	0	0.942634
ENSMUSG00000024425	Ndfip1	TRUE	0.240415	5.0765	3.84455e-07	3.35528e-06	4279.22	4140.93	4227.82	3958.13	3875.76	3518.25	3343.48	3255.41	3568.89	3649.88
ENSMUSG00000059309	Hist1h3f	TRUE	-0.992714	-5.07565	3.86169e-07	3.36689e-06	2589.27	2830.31	1679.5	3046.71	4168.05	4447.39	6268.79	5807.5	6065.98	5896.18
ENSMUSG00000029684	Wasl	TRUE	0.282719	5.07563	3.86206e-07	3.36689e-06	1095.38	1263.7	1219.79	1227.12	1138.51	982.08	927.198	987.749	1026.67	962.43
ENSMUSG00000022177	Haus4	TRUE	-0.5789	-5.07541	3.86663e-07	3.36904e-06	787.436	840.425	574.906	829.25	951.079	1182.44	1152.51	1218	1188.38	1211.29
ENSMUSG00000036752	Tubb4b	TRUE	-0.783465	-5.07527	3.86945e-07	3.36967e-06	2417.72	2435.6	1835.61	2562.35	3499.04	3434.16	4656.39	4657.22	4602.14	4599.11
ENSMUSG00000073565	Prr16	TRUE	2.95497	5.0749	3.877e-07	3.3744e-06	30.9007	24.4784	33.3747	16.2174	8.35094	6.22884	0.927198	3.86973	1.88034	1.88527
ENSMUSG00000025499	Hras1	TRUE	-0.349671	-5.07454	3.88437e-07	3.37898e-06	1084.72	1109.69	1084.14	1151.44	1274.91	1293.52	1492.79	1547.89	1504.27	1432.8
ENSMUSG00000024999	Noc3l	TRUE	-0.327773	-5.07441	3.88697e-07	3.37941e-06	1368.16	1312.65	1300.54	1315.77	1578.33	1622.61	1775.58	1733.64	1791.97	1709
ENSMUSG00000045983	Eif4g1	TRUE	-0.324392	-5.0743	3.88932e-07	3.37961e-06	16262.3	16917.6	15728.1	16044.4	19426.1	19917.7	21362.6	22162.9	21555.3	20659.7
ENSMUSG00000031558	Slit2	TRUE	1.0737	5.07186	3.93953e-07	3.4207e-06	1218.98	1225.96	1303.77	1194.68	881.488	851.274	343.063	593.036	539.658	441.153
ENSMUSG00000010048	Ifrd2	TRUE	-0.763938	-5.07179	3.94088e-07	3.4207e-06	262.123	288.641	284.223	254.073	425.898	436.019	573.009	558.209	488.889	519.392
ENSMUSG00000030409	Dmpk	TRUE	1.36383	5.07114	3.95443e-07	3.4306e-06	1353.24	1194.34	1501.86	811.951	722.82	741.231	310.611	426.638	363.846	328.037
ENSMUSG00000085006	BC021767	FALSE	1.7933	5.06972	3.98406e-07	3.45443e-06	50.0805	31.6179	57.06	57.3015	25.0528	13.4958	12.9808	19.3487	7.52137	10.369
ENSMUSG00000089726	Mir17hg	FALSE	-0.971841	-5.06961	3.98638e-07	3.45457e-06	687.275	403.893	398.343	488.684	719.109	864.77	1214.63	1037.09	910.085	1265.02
ENSMUSG00000037287	Tbcel	TRUE	0.282283	5.06828	4.01417e-07	3.47619e-06	2043.71	2189.8	2215.65	2255.3	1995.87	1901.87	1699.55	1659.15	1733.68	1804.2
ENSMUSG00000014867	Surf4	TRUE	-0.165653	-5.06821	4.01567e-07	3.47619e-06	12300.6	12593.1	12503.7	12191.2	12985.7	13335.9	13853.3	14438	14383.7	14179.1
ENSMUSG00000030281	Il17rc	TRUE	1.37976	5.06775	4.02554e-07	3.48286e-06	321.794	294.761	340.207	228.125	163.307	172.331	68.6127	103.515	91.1966	82.9518
ENSMUSG00000027287	Snap23	TRUE	0.307965	5.06752	4.03023e-07	3.48503e-06	10346.4	10484.9	11320.5	11237.6	9284.39	8812.76	8234.45	8167.07	8407.01	8924.86
ENSMUSG00000052997	Uba2	TRUE	-0.288727	-5.06726	4.03575e-07	3.48792e-06	6278.17	5821.78	5788.9	6177.75	6723.43	6850.68	7873.77	7537.27	7767.69	7583.49
ENSMUSG00000000838	Fmr1	TRUE	-0.183834	-5.06687	4.04413e-07	3.49327e-06	3772.02	3669.72	3468.82	3855.42	3776.48	4220.04	4215.04	4313.78	4101.03	4214.52
ENSMUSG00000031924	Cyb5b	TRUE	-0.331607	-5.06668	4.04804e-07	3.49477e-06	10039.5	10299.3	9338.46	10383.5	11943.7	12396.4	12859.3	13477.3	13605.2	13109.2
ENSMUSG00000027469	Tpx2	TRUE	-0.900545	-5.06553	4.07272e-07	3.51418e-06	3423.59	3685.02	2237.18	3942.99	5334.39	6442.69	7151.48	7475.35	7102.99	6595.61
ENSMUSG00000024966	Stip1	TRUE	-0.492552	-5.06437	4.09763e-07	3.53376e-06	3361.79	3385.16	3157.68	3662.97	4351.77	4309.32	5249.8	5335.39	5372.14	4946.95
ENSMUSG00000059657	Stfa2l1	TRUE	1.63792	5.06385	4.10879e-07	3.54148e-06	31.9663	53.0365	60.2898	71.3566	74.2306	9.34325	25.9616	16.4464	24.4444	16.9674
ENSMUSG00000034203	Chchd4	TRUE	-0.597412	-5.06333	4.12001e-07	3.54811e-06	775.715	779.229	820.372	819.519	1077.27	1032.95	1387.09	1415.35	1355.73	1274.44
ENSMUSG00000033578	Tmem35	TRUE	1.77271	5.06329	4.12092e-07	3.54811e-06	47.9494	54.0564	62.443	44.3276	23.1971	20.7628	12.9808	15.4789	11.2821	7.54108
ENSMUSG00000022561	Gpaa1	TRUE	-0.37009	-5.06295	4.12815e-07	3.55242e-06	1041.03	1005.65	1000.16	1042.24	1234.08	1298.71	1457.56	1463.73	1349.15	1314.03
ENSMUSG00000019715	Gle1	TRUE	-0.386613	-5.06267	4.13417e-07	3.5557e-06	1354.3	1276.96	1197.18	1395.78	1594.1	1689.05	1862.74	1784.91	1789.15	1791.01
ENSMUSG00000042901	Aida	TRUE	-0.315793	-5.06236	4.14093e-07	3.5596e-06	1514.14	1533.98	1410.35	1510.38	1703.59	1729.54	1932.28	1964.86	1974.36	1951.25
ENSMUSG00000038943	Prc1	TRUE	-0.827554	-5.06198	4.14917e-07	3.56476e-06	4725.68	5017.05	3027.41	5423.1	6615.8	7969.8	9327.62	9073.55	8945.73	8713.71
ENSMUSG00000021737	Psmd6	TRUE	-0.213296	-5.06087	4.17344e-07	3.58369e-06	5477.95	5219	4996.52	5489.05	5651.73	5951.65	6318.86	6178.99	6399.74	6261.92
ENSMUSG00000033985	Tesk2	TRUE	0.405694	5.06059	4.17954e-07	3.586e-06	514.657	508.946	537.225	536.255	442.6	424.599	378.297	382.136	378.889	352.545
ENSMUSG00000022799	Arhgap31	TRUE	0.243314	5.06054	4.18061e-07	3.586e-06	7149.79	7544.44	7738.63	7000.51	6946.12	6175.89	5749.56	6008.72	6470.26	6327.9
ENSMUSG00000039958	Mettl20	TRUE	0.510955	5.06008	4.1907e-07	3.59273e-06	327.121	341.677	397.267	324.348	288.571	257.459	235.508	216.705	232.222	235.659
ENSMUSG00000040713	Creg1	TRUE	0.281096	5.05867	4.22188e-07	3.61753e-06	39961	42706.6	44690.9	45826	39513.9	33641.9	36837.6	33034	35366.4	36159.5
ENSMUSG00000001227	Sema6b	TRUE	-0.615237	-5.05801	4.23665e-07	3.62824e-06	532.771	469.169	372.505	470.305	604.051	661.295	789.046	740.086	756.838	805.952
ENSMUSG00000037313	Tacc3	TRUE	-0.873578	-5.05773	4.24286e-07	3.63161e-06	2708.61	2523.31	1643.97	2836.96	3795.97	4422.47	5299.87	4952.29	4970.68	5108.14
ENSMUSG00000064037	Gpn1	TRUE	-0.413863	-5.05636	4.27345e-07	3.65584e-06	1345.78	1237.18	1186.42	1350.37	1544.92	1591.47	1918.37	1831.35	1746.84	1792.89
ENSMUSG00000038299	Wdr36	TRUE	-0.290624	-5.05606	4.28008e-07	3.65956e-06	3438.5	3236.25	3179.21	3388.36	3741.22	3790.25	4228.95	4206.4	4249.57	4300.3
ENSMUSG00000020413	Hus1	TRUE	-0.480118	-5.05544	4.29409e-07	3.66957e-06	681.947	694.574	571.677	686.537	850.868	959.241	980.976	976.14	1017.26	932.265
ENSMUSG00000024556	Me2	TRUE	-0.641506	-5.05476	4.30942e-07	3.68071e-06	1815.68	1799.16	1458.8	1796.89	2483.01	2517.49	3130.22	2987.43	3010.43	2948.56
ENSMUSG00000033898	Cfhr2	TRUE	0.97834	5.05423	4.3213e-07	3.68889e-06	87.3745	94.8537	76.4389	84.3305	64.0239	47.7544	31.5247	49.3391	33.8462	44.3038
ENSMUSG00000021457	Syk	TRUE	0.209952	5.05395	4.32765e-07	3.69235e-06	12412.5	12990.9	13254.1	13578.3	12208.1	10934.7	11270.1	10780.1	10990.6	11735.8
ENSMUSG00000030020	Prickle2	TRUE	1.63105	5.05375	4.33227e-07	3.69431e-06	307.942	312.099	409.109	276.777	121.553	125.615	51.9231	111.255	107.179	65.0418
ENSMUSG00000045624	Esf1	TRUE	-0.224861	-5.05342	4.33967e-07	3.69865e-06	1949.94	1962.35	1815.15	1903.92	2028.35	2251.72	2329.12	2316.03	2273.33	2122.81
ENSMUSG00000033970	Rfc3	TRUE	-0.665446	-5.05234	4.36427e-07	3.71428e-06	898.252	868.983	735.32	996.829	1266.56	1328.82	1599.42	1609.81	1524.02	1499.73
ENSMUSG00000058755	Osm	TRUE	-0.577345	-5.05233	4.36442e-07	3.71428e-06	272.779	266.202	270.228	250.829	244.033	391.379	456.182	325.057	335.641	436.44
ENSMUSG00000028540	Dph2	TRUE	-0.557595	-5.05231	4.36497e-07	3.71428e-06	415.561	350.857	380.041	411.922	498.273	518.032	682.418	616.255	629.914	581.605
ENSMUSG00000009876	Cox4i2	TRUE	1.74285	5.0522	4.36754e-07	3.7145e-06	45.8183	41.8172	50.6004	37.8406	17.6298	10.3814	9.27198	13.5441	14.1026	10.369
ENSMUSG00000042489	Clspn	TRUE	-1.21535	-5.05205	4.37089e-07	3.71537e-06	1301.03	1262.68	747.163	1416.32	2467.24	2785.33	3703.23	3498.24	3406.24	3315.25
ENSMUSG00000029390	Tmed2	TRUE	-0.343256	-5.04988	4.42082e-07	3.75582e-06	2260.02	2187.76	1914.2	2309.36	2462.6	2688.78	2964.25	2743.64	2889.14	2841.1
ENSMUSG00000002984	Tomm40	TRUE	-0.529642	-5.04974	4.4242e-07	3.75669e-06	1143.33	1128.05	1038.92	1040.08	1469.77	1468.97	1709.75	1660.11	1775.98	1790.06
ENSMUSG00000022722	Arl6	TRUE	-0.269417	-5.04764	4.473e-07	3.79612e-06	576.458	526.285	575.983	579.502	588.277	682.058	689.836	669.463	691.966	697.549
ENSMUSG00000025283	Sat1	TRUE	0.538245	5.04721	4.483e-07	3.80259e-06	16375.3	15302.1	17359.2	16178.5	12856.7	12509.6	11185.7	9055.17	9584.1	11425.7
ENSMUSG00000026436	Elk4	TRUE	0.227273	5.04688	4.49084e-07	3.80532e-06	2569.02	2635.51	2790.56	2489.91	2537.76	2203.97	2135.34	2171.89	2278.97	2333.02
ENSMUSG00000063406	Tmed5	TRUE	-0.392849	-5.04687	4.49098e-07	3.80532e-06	9594.14	9837.25	8458.88	10139.1	11225.5	11521.3	13239.5	13511.2	13317.5	13083.8
ENSMUSG00000020777	Acox1	TRUE	0.196371	5.04676	4.49369e-07	3.80561e-06	5489.67	5527.02	5521.9	5455.53	4971.59	4836.69	4614.67	4689.15	4764.79	4625.51
ENSMUSG00000050244	Heatr1	TRUE	-0.348449	-5.04589	4.51419e-07	3.82095e-06	4027.75	3972.64	3585.09	4026.24	4716.42	4907.28	5236.82	5262.83	5207.61	5271.21
ENSMUSG00000055491	Pprc1	TRUE	-0.593005	-5.04536	4.52659e-07	3.82942e-06	586.048	449.79	462.94	458.412	657.868	733.965	776.065	789.425	781.282	866.281
ENSMUSG00000049932	H2afx	TRUE	-0.960256	-5.04448	4.54763e-07	3.84519e-06	1875.35	1915.43	1150.89	2121.24	2880.15	3245.22	4136.23	4023.55	4085.98	3857.26
ENSMUSG00000020737	Hn1	TRUE	-0.404439	-5.0442	4.55417e-07	3.84868e-06	4094.88	4283.72	3570.02	4231.66	4717.35	4881.33	5914.6	5690.44	5674.87	5500.27
ENSMUSG00000045751	Mms22l	TRUE	-0.906543	-5.0433	4.57566e-07	3.8648e-06	859.893	853.684	623.354	964.395	1390.9	1519.84	1921.15	1970.66	1758.12	1628.87
ENSMUSG00000042590	Ipo11	TRUE	-0.343465	-5.04214	4.60364e-07	3.88639e-06	2379.36	2418.26	2146.75	2500.72	2727.97	2842.43	3213.67	3162.54	3197.52	3031.51
ENSMUSG00000006678	Pola1	TRUE	-0.97959	-5.03972	4.66218e-07	3.93373e-06	2971.8	3006.76	1857.14	3318.08	4732.2	5180.32	6760.2	6736.23	6312.31	6339.22
ENSMUSG00000004268	Emg1	TRUE	-0.373176	-5.03944	4.66904e-07	3.93744e-06	2215.26	2340.75	2085.38	2347.2	2612.92	2638.95	3117.24	3160.6	3102.56	3008.89
ENSMUSG00000049577	Zfpm1	TRUE	-0.79517	-5.03911	4.67696e-07	3.94205e-06	90.5711	89.7541	73.209	74.6	116.913	126.653	166.896	162.529	169.231	148.936
ENSMUSG00000026374	Tsn	TRUE	-0.257302	-5.03891	4.68196e-07	3.94372e-06	6624.48	6641.8	6012.83	6701.03	7239.34	7550.39	8144.51	7996.8	7989.57	8027.47
ENSMUSG00000033191	Tie1	TRUE	2.19591	5.03883	4.68387e-07	3.94372e-06	18.1142	21.4186	20.4555	22.7044	10.2067	4.15256	3.70879	2.9023	3.76068	5.65581
ENSMUSG00000031616	Ednra	TRUE	2.14596	5.03773	4.71088e-07	3.96389e-06	198.191	232.545	243.312	152.444	55.6729	68.5172	19.4712	55.1437	30.0855	26.3938
ENSMUSG00000015217	Hmgb3	TRUE	-0.958434	-5.03765	4.71278e-07	3.96389e-06	157.7	152.99	96.8943	126.496	220.836	253.306	286.504	307.644	307.436	314.84
ENSMUSG00000028270	Gbp2	TRUE	0.547733	5.03669	4.73656e-07	3.98179e-06	1720.85	1520.72	1718.26	1369.83	1660.91	1365.15	944.815	1005.16	1048.29	1104.77
ENSMUSG00000046591	Ticrr	TRUE	-1.10521	-5.03651	4.74095e-07	3.98339e-06	278.107	335.558	191.635	357.864	538.172	640.532	727.851	788.458	794.444	711.689
ENSMUSG00000032264	Zw10	TRUE	-0.4924	-5.03593	4.75528e-07	3.99334e-06	1244.55	1331.01	1139.05	1423.89	1661.84	1768.99	1964.73	1976.47	2011.97	1847.56
ENSMUSG00000019773	Fbxo5	TRUE	-1.00562	-5.03426	4.79693e-07	4.02621e-06	1097.51	1164.76	620.124	1204.41	1646.99	1985.96	2476.55	2536.61	2318.46	2197.28
ENSMUSG00000018378	Cuedc1	TRUE	-0.471315	-5.03402	4.80289e-07	4.02909e-06	437.938	348.817	377.888	314.618	405.484	486.887	510.886	539.827	524.615	551.441
ENSMUSG00000021373	Cap2	TRUE	-1.59678	-5.03368	4.81165e-07	4.03433e-06	14.9176	24.4784	26.9151	15.1362	47.322	98.6232	65.8311	76.4272	90.2564	61.2712
ENSMUSG00000017697	Ada	TRUE	-0.480345	-5.03319	4.82395e-07	4.04252e-06	286.631	257.023	258.385	229.206	288.571	321.823	401.477	387.941	353.504	377.054
ENSMUSG00000079442	St6galnac4	TRUE	0.238878	5.03193	4.85579e-07	4.06707e-06	1899.86	1981.73	1983.1	2017.44	1838.13	1563.44	1565.11	1701.71	1700.77	1702.4
ENSMUSG00000034023	Fancd2	TRUE	-1.0822	-5.03123	4.87348e-07	4.07975e-06	858.827	845.524	481.242	1049.81	1407.6	1820.9	2079.71	2052.89	1946.15	1933.34
ENSMUSG00000049791	Fzd4	TRUE	2.09911	5.0311	4.87681e-07	4.08041e-06	229.092	161.149	241.159	178.391	37.1153	52.9451	26.8888	43.5345	46.0684	28.279
ENSMUSG00000039783	Kmo	TRUE	1.03795	5.03079	4.88462e-07	4.08481e-06	358.022	340.658	409.109	324.348	184.649	198.285	140.007	135.441	141.966	171.559
ENSMUSG00000032423	Syncrip	TRUE	-0.443459	-5.03031	4.89687e-07	4.09291e-06	6726.77	6518.39	5795.36	6492.37	8183.92	8326.92	9497.29	9618.22	9114.02	9297.2
ENSMUSG00000046688	Tifa	TRUE	0.342273	5.02998	4.90542e-07	4.09792e-06	5257.39	5345.47	5765.21	5919.35	4663.54	4531.48	4171.47	4069.02	4245.81	4239.03
ENSMUSG00000029247	Paics	TRUE	-0.268638	-5.02911	4.92753e-07	4.11425e-06	9503.57	9617.97	8988.56	10289.4	10374.6	10789.4	12074.9	11879.1	12139.5	11874.4
ENSMUSG00000029623	Pdap1	TRUE	-0.234832	-5.02895	4.93181e-07	4.11567e-06	1705.93	1705.33	1713.95	1686.61	1839.99	1944.43	2157.59	2054.83	2083.42	1942.77
ENSMUSG00000032171	Pin1	TRUE	-0.298789	-5.02846	4.94442e-07	4.12404e-06	1551.43	1476.86	1548.16	1569.84	1766.69	1795.98	1963.81	1960.99	1980	2035.15
ENSMUSG00000030554	Synm	TRUE	2.57901	5.02817	4.95185e-07	4.12809e-06	274.91	232.545	300.372	148.119	46.3941	67.4791	12.0536	35.795	34.7863	17.9101
ENSMUSG00000042647	Acad12	TRUE	0.52966	5.02714	4.97848e-07	4.14813e-06	377.202	346.777	415.569	392.461	304.345	254.344	267.96	230.249	279.231	238.487
ENSMUSG00000021266	Wars	TRUE	-0.27342	-5.0259	5.01085e-07	4.17268e-06	1986.17	2066.38	2006.79	1978.52	2331.77	2401.22	2564.63	2553.06	2525.3	2494.21
ENSMUSG00000031586	Rbpms	TRUE	1.48164	5.02581	5.01316e-07	4.17268e-06	265.32	248.864	273.457	151.362	97.4276	106.928	59.3407	61.9157	71.453	71.6402
ENSMUSG00000020283	Pex13	TRUE	0.257623	5.02426	5.05382e-07	4.20434e-06	2353.78	2292.81	2374.99	2212.05	2046.91	1919.52	1793.2	1872.95	1939.57	1907.89
ENSMUSG00000004446	Bid	TRUE	-0.515786	-5.0232	5.08163e-07	4.22527e-06	2388.95	2198.98	1800.08	2326.66	2780.86	3036.56	3472.36	3380.21	3194.7	3354.84
ENSMUSG00000035772	Mrps2	TRUE	-0.315883	-5.02234	5.10445e-07	4.24205e-06	787.436	802.687	740.703	713.566	848.084	994.537	973.558	1026.45	908.205	947.348
ENSMUSG00000021504	B4galt7	TRUE	-0.454701	-5.02127	5.13318e-07	4.26371e-06	1859.37	1776.72	1599.83	1886.62	2331.77	2496.73	2655.5	2584.01	2606.15	2618.64
ENSMUSG00000005886	Ncoa2	TRUE	0.204812	5.02083	5.14475e-07	4.2711e-06	4195.04	4364.29	4579.87	4188.41	4079.9	3814.12	3581.77	3753.64	3767.26	3656.48
ENSMUSG00000022346	Myc	TRUE	-0.77992	-5.02045	5.15499e-07	4.27739e-06	369.743	357.996	328.364	320.023	544.667	576.167	645.33	780.718	695.726	603.286
ENSMUSG00000005233	Spc25	TRUE	-0.983479	-5.01975	5.174e-07	4.29094e-06	1412.91	1514.6	902.194	1627.15	2290.94	2499.84	3362.02	3174.15	3166.5	3119.18
ENSMUSG00000018379	Srsf1	TRUE	-0.393788	-5.01898	5.19472e-07	4.30589e-06	16892	16327.1	14542.8	16880.2	19903.1	20573.8	23080.7	22617.6	22042.3	22767.4
ENSMUSG00000028718	Stil	TRUE	-1.09831	-5.0185	5.20756e-07	4.31429e-06	740.552	698.654	369.275	737.351	1130.16	1423.29	1635.58	1643.67	1596.41	1574.2
ENSMUSG00000000295	Hddc2	TRUE	-0.379187	-5.01744	5.23633e-07	4.33589e-06	388.923	381.455	349.896	358.945	437.96	480.659	498.833	527.251	502.051	488.285
ENSMUSG00000066151	Fkbp15	TRUE	0.226921	5.01653	5.26123e-07	4.35426e-06	11536.6	11310	11899.7	11901.4	10515.7	9820.8	10215.9	9456.66	9388.55	9957.05
ENSMUSG00000021958	Pinx1	TRUE	-0.557234	-5.0152	5.29776e-07	4.38222e-06	280.238	272.322	271.304	259.478	357.235	356.082	445.982	453.726	436.239	429.841
ENSMUSG00000057156	Homez	TRUE	0.467426	5.01463	5.31363e-07	4.39308e-06	415.561	447.75	536.149	485.441	419.403	313.518	369.025	326.025	337.521	318.61
ENSMUSG00000043008	Klhl6	TRUE	0.416092	5.01326	5.35149e-07	4.42209e-06	3093.27	3331.1	3449.44	3805.68	2909.84	2802.98	2362.5	2321.84	2476.41	2468.76
ENSMUSG00000019988	Nedd1	TRUE	-0.460423	-5.01107	5.41285e-07	4.47049e-06	1910.52	2051.08	1695.65	2108.26	2443.11	2622.34	2973.53	2943.9	2755.64	2754.38
ENSMUSG00000026127	Imp4	TRUE	-0.391084	-5.00979	5.44903e-07	4.49805e-06	1801.83	1726.75	1618.14	1767.7	1930.92	1956.89	2549.8	2354.73	2337.26	2400.89
ENSMUSG00000043467	Zbtb37	TRUE	0.501363	5.00943	5.45907e-07	4.50401e-06	700.061	717.013	805.3	677.887	556.729	514.917	472.871	473.075	454.103	525.99
ENSMUSG00000022848	Dirc2	TRUE	0.447341	5.00749	5.51443e-07	4.54735e-06	1591.92	1699.21	1711.8	1610.93	1310.17	1331.93	1100.58	1153.18	1077.44	1148.13
ENSMUSG00000076618	Ighj4	FALSE	5.08994	5.00708	5.52608e-07	4.5546e-06	15.9831	6.1196	13.9958	4.32464	25.0528	1.03814	0.927198	0	0	0
ENSMUSG00000020307	Cdc34	TRUE	-0.330897	-5.00644	5.54447e-07	4.56741e-06	1431.02	1380.99	1339.29	1406.59	1652.56	1675.56	1854.4	1876.82	1847.44	1818.34
ENSMUSG00000003039	Fam32a	TRUE	0.226694	5.00563	5.56784e-07	4.5843e-06	4256.84	4444.87	3980.2	4347.34	3915.66	3633.49	3497.39	3646.25	3488.03	3632.91
ENSMUSG00000068874	Selenbp1	TRUE	0.525252	5.00416	5.61057e-07	4.61711e-06	630.801	598.701	668.571	644.371	462.085	432.904	430.22	379.234	419.316	424.185
ENSMUSG00000022957	Itsn1	TRUE	0.149181	5.00386	5.61936e-07	4.62197e-06	15549.5	15416.3	15097.2	15759	15737.8	13362.9	14262.2	14266.7	14363.9	13682.3
ENSMUSG00000002064	Sdf2	TRUE	0.2775	5.00168	5.68339e-07	4.67223e-06	3395.88	3344.36	3632.46	3635.94	3032.32	2866.3	2814.97	2738.8	2764.1	2871.26
ENSMUSG00000027330	Cdc25b	TRUE	-0.671776	-5.00016	5.72822e-07	4.70667e-06	1338.32	1412.61	920.496	1597.95	1582.97	2019.18	2331.9	2105.13	2307.18	2153.92
ENSMUSG00000050379	Sept6	TRUE	-0.296784	-5	5.73298e-07	4.70816e-06	979.233	883.262	821.449	914.661	919.531	1127.42	1108	1172.53	1106.58	1036.9
ENSMUSG00000030707	Coro1a	TRUE	-0.654856	-4.99849	5.77819e-07	4.74286e-06	10803.5	10343.1	9101.61	11612.7	14210.5	13582	19835.6	17564.7	18134	19167.5
ENSMUSG00000040521	Tsfm	TRUE	-0.409885	-4.99831	5.78352e-07	4.7448e-06	582.852	556.883	533.995	615.18	684.777	715.278	854.877	789.425	782.222	810.666
ENSMUSG00000028803	Nipal3	TRUE	0.394817	4.9976	5.80493e-07	4.75993e-06	1857.24	2182.66	2147.82	2140.7	1764.83	1635.07	1572.53	1367.95	1533.42	1566.66
ENSMUSG00000028555	Ttc39a	TRUE	-1.04621	-4.99711	5.81949e-07	4.76942e-06	76.719	72.4152	44.1408	71.3566	116.913	149.492	152.988	160.594	168.291	159.305
ENSMUSG00000031808	Slc27a1	TRUE	-0.730775	-4.99662	5.83442e-07	4.77921e-06	4193.97	3753.35	2851.92	4318.15	5298.21	5811.5	7634.55	6371.51	6626.32	7438.33
ENSMUSG00000051098	Mblac2	TRUE	0.287671	4.99577	5.86003e-07	4.79773e-06	855.63	939.358	914.037	1019.53	916.747	782.757	746.395	738.151	785.043	753.165
ENSMUSG00000047793	Sned1	TRUE	3.95527	4.99519	5.87784e-07	4.80985e-06	2890.82	2208.15	4224.59	1390.37	270.014	306.251	50.0687	141.245	161.709	49.017
ENSMUSG00000018931	Gm16515	TRUE	0.443623	4.99496	5.88477e-07	4.81306e-06	1118.82	1276.96	1285.46	1136.3	1079.13	1031.91	846.532	780.718	838.632	838.945
ENSMUSG00000019790	Stxbp5	TRUE	0.296171	4.99382	5.91955e-07	4.83904e-06	7995.83	8673.51	8764.63	8757.4	7386.87	7169.39	6873.32	6588.22	6410.08	6819.02
ENSMUSG00000057103	Cml1	TRUE	0.767943	4.99258	5.95793e-07	4.8655e-06	96.9643	88.7342	92.5879	96.2232	72.3748	58.1358	50.0687	50.3065	52.6496	50.9023
ENSMUSG00000032459	Mrps22	TRUE	-0.430352	-4.99257	5.95801e-07	4.8655e-06	801.288	713.953	703.022	834.655	856.435	900.067	1098.73	1146.41	1060.51	1062.35
ENSMUSG00000040963	Asgr2	TRUE	2.37046	4.9905	6.02225e-07	4.91546e-06	19.1798	16.3189	36.6045	21.6232	16.7019	8.30511	1.8544	2.9023	2.82051	5.65581
ENSMUSG00000031506	Ptpn7	TRUE	-0.755538	-4.99035	6.02707e-07	4.91689e-06	3631.37	3603.42	2814.24	3932.18	5301.92	5230.15	6995.71	6822.34	7071.97	6437.25
ENSMUSG00000057133	Chd6	TRUE	0.382496	4.98966	6.04842e-07	4.93179e-06	4153.48	4058.31	4190.14	3833.79	3390.48	3418.59	2932.73	2999.04	2790.43	2914.63
ENSMUSG00000000392	Fap	TRUE	1.36032	4.98775	6.10873e-07	4.97843e-06	555.147	399.814	560.911	350.296	263.518	240.848	86.2294	177.04	170.171	155.535
ENSMUSG00000046185	Zfp84	TRUE	0.319547	4.98697	6.13326e-07	4.99587e-06	1744.29	1840.98	1975.57	1800.13	1658.13	1518.8	1451.07	1458.89	1501.45	1296.12
ENSMUSG00000030357	Fkbp4	TRUE	-0.400345	-4.98609	6.16144e-07	5.01628e-06	3085.81	3284.18	3137.22	3193.75	3836.79	3816.2	4447.77	4600.14	4743.16	4222.06
ENSMUSG00000001542	Ell2	TRUE	-0.51028	-4.98509	6.19315e-07	5.039e-06	4435.85	4533.6	4402.23	4272.74	5433.68	5228.07	7151.48	7179.32	7030.6	6282.66
ENSMUSG00000090173	Fbxw10	TRUE	0.796341	4.98502	6.19565e-07	5.039e-06	163.028	116.272	139.958	137.307	108.562	91.3563	81.5935	63.8506	74.2735	71.6402
ENSMUSG00000062203	Gspt1	TRUE	-0.370123	-4.98459	6.20924e-07	5.04749e-06	4320.77	4415.29	3998.51	4081.38	5235.11	5473.07	5586.37	5943.91	5800.85	5701.05
ENSMUSG00000022842	Ece2	TRUE	-0.519133	-4.98311	6.25705e-07	5.08377e-06	447.528	479.368	467.246	474.629	635.599	658.18	731.559	727.509	780.342	694.722
ENSMUSG00000025058	5430427O19Rik	TRUE	-0.403444	-4.98273	6.26928e-07	5.09012e-06	1894.53	1810.38	1661.2	1946.09	2227.84	2384.61	2727.82	2566.6	2571.37	2370.73
ENSMUSG00000063015	Ccni	TRUE	0.250822	4.98259	6.27377e-07	5.09012e-06	5067.72	5191.46	5080.49	5094.43	4895.51	4639.44	3980.46	3974.21	4310.68	4384.19
ENSMUSG00000019866	Aim1	TRUE	-0.659573	-4.98257	6.2744e-07	5.09012e-06	2038.38	2028.65	1721.49	2096.37	2547.96	2400.18	3746.81	3333.77	3553.85	3446.27
ENSMUSG00000037419	Endod1	TRUE	-0.734704	-4.98213	6.28868e-07	5.09912e-06	2031.99	2123.5	1705.34	2266.11	3090.78	3010.6	3908.14	4043.87	3971.28	3735.66
ENSMUSG00000022562	Oplah	TRUE	1.02546	4.98171	6.30241e-07	5.10652e-06	226.96	229.485	314.368	196.771	150.317	143.263	100.137	101.58	113.761	90.4929
ENSMUSG00000026434	Nucks1	TRUE	-0.507405	-4.98166	6.30419e-07	5.10652e-06	21919.3	22431.4	17049.1	22460	26887.2	29366.9	32123.7	32093.6	31943.2	31901.6
ENSMUSG00000017715	Pgs1	TRUE	-0.295676	-4.981	6.32565e-07	5.12131e-06	2382.55	2146.96	2272.71	2240.16	2521.98	2601.58	2865.04	2803.62	2883.5	3041.88
ENSMUSG00000025225	Nfkb2	TRUE	0.270359	4.97963	6.37052e-07	5.15503e-06	2068.22	2058.22	2311.47	2029.34	1893.81	1710.85	1707.9	1723.97	1720.51	1724.08
ENSMUSG00000024805	Pcgf5	TRUE	-0.313841	-4.97942	6.37739e-07	5.15798e-06	494.412	484.468	456.48	486.522	518.686	555.405	601.752	635.603	622.393	619.311
ENSMUSG00000057337	Chst3	TRUE	-1.15455	-4.9786	6.40451e-07	5.1773e-06	215.24	202.967	145.341	195.69	351.667	324.938	530.357	479.847	538.718	601.401
ENSMUSG00000031201	Brcc3	TRUE	-0.363495	-4.97805	6.42267e-07	5.18936e-06	1907.32	1741.03	1674.12	1873.65	2059.9	2105.35	2488.6	2464.05	2347.61	2503.64
ENSMUSG00000031756	Cenpn	TRUE	-0.943603	-4.9777	6.43428e-07	5.19612e-06	437.938	463.049	278.84	515.713	694.984	839.855	980.976	930.67	935.47	913.413
ENSMUSG00000028333	Anp32b	TRUE	-0.57392	-4.97739	6.44473e-07	5.20073e-06	575.393	650.717	499.544	507.064	757.152	891.762	944.815	913.257	849.914	854.969
ENSMUSG00000055322	Tns1	TRUE	0.877825	4.97734	6.44649e-07	5.20073e-06	1838.06	1894.02	2270.56	1628.23	1093.97	1119.11	900.31	793.295	857.436	1077.43
ENSMUSG00000003810	Mast2	TRUE	-0.476002	-4.9757	6.50135e-07	5.24235e-06	1498.15	1508.48	1347.91	1458.48	1952.26	2051.36	2167.79	2234.77	2274.27	2076.62
ENSMUSG00000024789	Jak2	TRUE	0.301095	4.97536	6.51279e-07	5.24893e-06	3481.13	3629.94	3842.4	3517.01	3134.39	3020.99	2758.41	2936.16	2861.88	2710.07
ENSMUSG00000001517	Foxm1	TRUE	-0.979114	-4.97508	6.52211e-07	5.25379e-06	762.928	815.946	431.718	814.113	1147.79	1401.49	1676.37	1595.3	1598.29	1561.95
ENSMUSG00000021067	Sav1	TRUE	0.242133	4.97492	6.52736e-07	5.25538e-06	3126.3	3031.24	3080.16	2994.81	2801.28	2728.23	2414.42	2610.13	2480.17	2478.19
ENSMUSG00000034853	Acot11	TRUE	-0.605308	-4.97475	6.53334e-07	5.25755e-06	709.651	819.006	648.115	893.038	984.483	1031.91	1329.6	1299.26	1290.85	1217.88
ENSMUSG00000032932	Hspa13	TRUE	-0.283659	-4.97402	6.55778e-07	5.27456e-06	4345.28	4569.3	4260.12	4918.2	5016.13	5289.32	5643.86	5840.39	5752.91	5605.85
ENSMUSG00000022322	Shcbp1	TRUE	-0.991743	-4.97338	6.5797e-07	5.28954e-06	1168.9	1248.4	707.329	1469.3	1855.76	2240.3	2755.63	2677.85	2539.4	2614.87
ENSMUSG00000073411	H2-D1	TRUE	0.417308	4.97272	6.60187e-07	5.3047e-06	56454.6	56101.4	62767.1	57132.8	45834.6	40226.9	45166.6	38055.9	41298.9	43638.3
ENSMUSG00000046275	Tusc5	TRUE	3.21835	4.97243	6.61179e-07	5.31e-06	96.9643	117.292	105.507	96.2232	11.1346	17.6484	6.49039	8.70689	0.940171	12.2542
ENSMUSG00000032289	Thsd4	TRUE	1.78511	4.97188	6.63052e-07	5.32237e-06	748.011	773.109	904.347	374.081	269.086	325.976	113.118	168.333	141.026	142.338
ENSMUSG00000051396	Hspa14	TRUE	-0.385421	-4.9716	6.64031e-07	5.32552e-06	2310.1	2071.48	2033.7	2417.47	2587.86	2688.78	3076.44	3006.78	3095.04	3052.25
ENSMUSG00000054720	Lrrc8c	TRUE	-0.535014	-4.97158	6.64109e-07	5.32552e-06	818.336	920.999	737.474	780.597	1053.15	1074.47	1233.17	1311.84	1361.37	1267.84
ENSMUSG00000024542	Cep192	TRUE	-0.403434	-4.9711	6.65733e-07	5.33587e-06	4719.29	4935.45	4285.96	5158.21	5956.07	6338.88	6734.24	6869.74	6673.33	6526.8
ENSMUSG00000034714	Ttyh2	TRUE	0.282352	4.97095	6.66262e-07	5.33743e-06	5058.13	5477.04	5293.66	5455.53	4824.99	4547.05	4503.4	3909.4	4312.56	4194.72
ENSMUSG00000017830	Dhx58	TRUE	-0.404112	-4.96988	6.69927e-07	5.36411e-06	1583.4	1427.91	1367.29	1566.6	1535.64	1764.84	2256.8	1803.29	1964.96	2107.73
[truncated: 14,007 more rows]
