# Supplementary material for: Meteorin-like is an injectable peptide that can enhance regeneration in aged muscle through immune-driven fibro/adipogenic progenitor signaling
Source: Nat Commun. 2022 Dec 9;13:7613. doi: 10.1038/s41467-022-35390-3 (PMC9734561; doi:10.1038/s41467-022-35390-3)
Supplement: Supplementary file 6 — Source Data [file 41467_2022_35390_MOESM6_ESM.xlsx]

## Sheet: 1A
Day	Young						Old
0	0.93	1.07	0.99	1.04	0.91	1.05	0.89	0.92	0.78	0.93	0.76	0.85
1	20.23	29.56	24.98	25.54	19.83	21.45	10.27	15.12	17.11	14.21	9.98	17.12
4	16.67	19.67	14.32	14.78	18.11	16.21	12.55	14.18	10.03	10.56	13.11	9.43
7	5.78	8.32	5.02	5.23	7.87	6.71	4.28	1.67	3.62	4.18	3.35	3.12
14	1.67	1.26	1.43	1.44	1.89	1.37	2.11	1.78	1.82	1.79	2.65	2.14

## Sheet: 1B
Group	Sedentary						Downhill Running
Young	1.01	0.98	0.98	1.02	1.06	0.96	4.3	3.2	2.5	2.8	3.9	4.5
Old	0.88	0.98	1.05	0.78	0.91	0.88	1.88	2.43	1.67	2.1	1.58	2.9

## Sheet: 1C
Group	Sedentary						Downhill Running
Young	1098	956	1205	1004	998	1049	2243	2753	2168	2064	2287	2894
Old	689	976	1019	878	1007	896	1423	1686	1789	1508	1603	1856

## Sheet: 1E
	Baseline						Post Exercise
Young (Null AAV)	1577.5	1090.5	1276	1499.3	1374.1	994	3423	2398	2765	2897	2795	2276
Old (Null AAV)	1323	1087	864	754	904	1067	1785	1387	1965	1267	1956	1648
Old (Metrnl AAV)	2678	3976	3213	2398	2995	3496	3678	4543	3721	2754	4198	4176

## Sheet: 1F
	Baseline						Post Exercise
Young (Null AAV)	34	56	78	23	34	105	3283	6736	7645	5262	4837	6732
Old (Null AAV)	108	211	35	233	105	16	4657	7365	3746	7875	8763	3746
Old (Metrnl AAV)	56	89	32	28	107	39	8764	3645	4837	3748	3764	7635

## Sheet: 1G
	Young (Null AAV)						Old (Null)						Old (Metrnl AAV)
Pre	1.01	1.05	1.07	1.11	0.96	1.05	0.97	0.9	1.07	1.04	0.99	1.02	0.98	0.97	1.06	1.02	1.05	0.94
1	0.41	0.55	0.61	0.58	0.57	0.61	0.27	0.31	0.41	0.38	0.42	0.28	0.31	0.37	0.41	0.45	0.32	0.29
2	0.45	0.55	0.61	0.55	0.62	0.67	0.28	0.31	0.42	0.33	0.44	0.41	0.34	0.41	0.43	0.62	0.51	0.36
3	0.58	0.67	0.71	0.65	0.67	0.55	0.32	0.44	0.39	0.43	0.39	0.38	0.59	0.67	0.71	0.64	0.65	0.71
4	0.71	0.68	0.72	0.65	0.72	0.61	0.33	0.51	0.54	0.61	0.59	0.51	0.61	0.73	0.71	0.73	0.74	0.73
5	0.85	0.84	0.74	0.76	0.8	0.83	0.38	0.56	0.51	0.69	0.61	0.54	0.89	0.92	0.89	0.98	0.89	0.92
6	0.98	1.05	0.96	0.98	1.09	1.11	0.76	0.81	0.69	0.75	0.65	0.87	0.98	1.03	0.97	1.02	1.06	0.98

## Sheet: 1H
	Young (Null AAV)			Old (Null)			Old (Metrnl AAV)
Pre	0.98	1.07	0.93	0.97	0.9	1.07	1.05	0.98	0.99
1	0.41	0.36	0.35	0.16	0.22	0.14	0.19	0.25	0.29
2	0.69	0.72	0.76	0.24	0.27	0.22	0.33	0.36	0.29
3	0.86	0.81	0.87	0.32	0.36	0.34	0.44	0.52	0.46
4	0.97	0.93	0.91	0.52	0.58	0.55	0.63	0.59	0.61
5	1.01	0.96	1.03	0.61	0.65	0.67	0.85	0.87	0.79
6	1.11	1.08	1.03	0.78	0.73	0.69	0.92	0.95	1.05

## Sheet: 2B
	Uninjured					Injured
O(Wt)-O	1.06	0.98	0.94	1.03	1.05	10.5	8.7	9.9	9.6	13.4
Y(Wt)-O	1.34	1.41	1.31	1.18	1.29	15.7	17.9	15.8	21.5	19.8
Y(KO)-O	0.87	0.91	1.08	1.11	0.79	3.67	4.12	2.89	5.43	4.81

## Sheet: 2C
	Uninjured						Injured
O(Wt)-O	1899	1978	2009	1912	1881	1759	1186	1441	1244	1321	1281	1372
Y(Wt)-O	1786	1774	1992	2011	1878	1659	1511	1478	1531	1672	1478	1641
Y(KO)-O	1995	1897	1678	1867	1931	2014	1289	1388	1451	1338	1178	1212

## Sheet: 2f
	Uninjured					Injured
O(Wt)-O	0.97	0.95	1.04	1.06	1.01	8.1	11.2	7.9	12.2	8.9
Y(Wt)-O	1.41	1.21	1.18	1.12	1.3	27.55	22.1	20.4	22.8	25.3
Y(KO)-O	1.01	0.98	1.02	1.04	0.99	6.1	3.2	3.7	4.1	2.6

[truncated: 13 more sheets: 2g, 3c, 3d, 3e, 3g, 3i, 3j, 6b, 6c, 6d, 6f, 6i, 6k]
